# Supplementary material for: Genome-Wide Gene Expression Profiling of Fertilization Competent Mycelium in Opposite Mating Types in the Heterothallic Fungus Podospora anserina
Source: PLoS One. 2011 Jun 28;6(6):e21476. doi: 10.1371/journal.pone.0021476 (PMC3125171; doi:10.1371/journal.pone.0021476)
Supplement: Table S1 — Time-course RT-qPCR analysis during vegetative growth. Cq values for mating-type gene and reference gene cDNAs are reported during vegetative growth (48 h, 72 h, 96 h and 120 h) and crossing (48 h). N/A: Cq value not available because out-of-scale. (XLS) [file pone.0021476.s001.xls]

## Sheet: mat+
Table S1. Time course RT-qPCR analysis during vegetative growth in mat+ strain.
	TBP Pa_4_8980	UBC Pa_4_7790	GPD Pa_3_5110	H2A Pa_5_5390	FPR1 Pa_1_20590
24h
control 1	25.11	24.85	23.16	23.07	37.52
control 2	23.67	23.58	21.83	21.64	37.21
control 3	22.96	23.06	21.00	20.96	36.9
control 4	24.27	24.27	22.98	22.29	37.7
control 5	25.14	25.17	23.83	22.97	38.14
48h
sample 1	21.81	21.09	21.02	20.94	32.56
sample 2	21.95	21.39	21.18	21.76	33.83
sample 3	21.91	21.04	20.27	20.83	32.24
sample 4	22.17	21.28	21.22	21.05	31.96
sample 5	21.79	20.86	20.97	20.93	33.36
72h
sample 1	21.85	21.26	21.26	21.57	29.95
sample 2	21.86	21.2	21.39	21.67	29.65
sample 3	21.82	21.78	21.47	21.67	30.09
sample 4	21.49	20.71	20.79	20.97	29.63
sample 5	21.32	20.67	20.88	21.3	29.72
96h
sample 1	21.62	21.13	21.26	21.91	30.35
sample 2	21.54	21.21	21.11	22.04	29.62
sample 3	21.55	20.88	20.95	21.61	29.78
sample 4	22.56	22.15	22.11	22.81	29.25
sample 5	21.61	20.89	20.82	21.28	29.81
120h
sample 1	21.77	21.74	21.72	22.43	31.36
sample 2	21.67	21.15	21.48	21.71	30.42
sample 3	21.43	21.1	20.94	21.55	30.57
sample 4	22.08	21.64	21.75	22.36	30.84
sample 5	21.51	21.04	21.3	22.07	30.64
crossing
sample 1	21.45	21.28	21.38	22.09	33.97
sample 2	21.78	21.78	21.87	21.74	31.36
sample 3	21.71	21.65	21.73	22.03	31.96
sample 4	21.66	21.51	21.32	22.14	32.28
sample 5	21.05	21.19	21.22	23.32	36.18
sample 6	22.75	22.38	22.15	22.51	33.93

## Sheet: mat- 
Table S1. Time course RT-qPCR analysis during vegetative growth in mat- strain.
	TBP Pa_4_8980	UBC Pa_4_7790	GPD Pa_3_5110	H2A Pa_5_5390	FMR1	SMR1	SMR2
24h
control 1	23.49	23.22	22.17	21.48	34.01	N/A	N/A
control 2	23.86	24.83	22.26	21.72	35.61	N/A	N/A
control 3	23.69	23.05	21.99	21.59	33.73	N/A	N/A
control 4	24.52	24.24	22.94	23.17	34.85	N/A	N/A
control 5	22.92	22.7	21.29	21.23	35.52	N/A	N/A
48h
sample 1	21.68	20.84	20.63	21.04	27.48	N/A	N/A
sample 2	21.66	20.65	20.56	22.36	27.73	N/A	N/A
sample 3	21.81	20.97	20.78	20.92	27.26	N/A	N/A
sample 4	21.84	21.05	21.14	21.15	27.59	N/A	N/A
sample 5	21.83	21.21	20.58	21.26	27.18	N/A	N/A
72h
sample 1	21.16	19.86	20.28	20.63	22.87	N/A	N/A
sample 2	21.52	20.53	20.62	23.55	22.84	N/A	N/A
sample 3	21.46	20.8	20.93	21.4	22.52	N/A	N/A
sample 4	21.47	20.76	20.85	21.54	23	N/A	N/A
sample 5	21.48	20.71	20.8	21.5	22.11	N/A	N/A
96h
sample 1	21.63	20.79	21.01	21.59	23.07	N/A	N/A
sample 2	21.62	20.75	21.18	21.52	22.87	N/A	N/A
sample 3	21.32	20.89	21.18	21.64	22.51	N/A	N/A
sample 4	21.3	20.59	21.19	21.64	22.3	N/A	N/A
sample 5	21.68	20.97	21.59	22.14	23.01	N/A	N/A
120h
sample 1	21.2	20.7	21	22.08	22.44	35.46	35.92
sample 2	21.58	20.8	21.08	22.03	22.27	N/A	35.25
sample 3	21.25	20.61	21.23	22.07	22.23	N/A	N/A
sample 4	21.75	20.98	21.85	22.27	22.64	34.94	36.02
sample 5	21.5	20.91	21.5	22.29	22.37	35.12	36.47
crossing
sample 1	20.94	20.65	20.51	21.32	26.12	29.25	24.24
sample 2	21.41	21.12	20.78	21.67	26.51	29.57	24.62
sample 3	21.33	21.04	20.75	21.56	26.46	29.01	24.93
sample 4	21.52	21.02	20.74	21.55	26.95	28.99	24.44
sample 5	21.59	21.39	21.09	21.91	27.05	29.29	24.92
sample 6	21.06	20.65	20.51	21.08	26.66	29.19	24.18
