# Supplementary material for: Genome-Wide Gene Expression Profiling of Fertilization Competent Mycelium in Opposite Mating Types in the Heterothallic Fungus Podospora anserina
Source: PLoS One. 2011 Jun 28;6(6):e21476. doi: 10.1371/journal.pone.0021476 (PMC3125171; doi:10.1371/journal.pone.0021476)
Supplement: Table S2 — Whole genome transcriptomic comparisons of wild-type and mutant strains. Fold change (FC), adjusted p-value (p-value) and the binary logarithm of the arithmetic mean of compared intensities (A) are indicated for the 10,556 P. anserina genes and for each comparison (mat+ vs mat−, fpr1− vs fmr1−, mat+ vs fpr1− and mat− vs fmr1−). Genes with FC values above cut-off and significant p-values are marked by “1” in the “selection” column for each comparison. FC cut-offs: FC≤−2 or FC≥2. p-value cut-off: P<0.005. (XLS) [file pone.0021476.s002.xls]

## Sheet: Whole genome comparisons
Name	FC_M96p_M96m	Adjpvalue_M96p_M96m	A_M96p_M96m	Selection_M96p_M96m	FC_mat+ vs mat-	p-value_mat+ vs mat-	A_mat+ vs mat-	Selection_mat+ vs mat-	FC_fpr1- vs fmr1-	p-value_fpr1- vs fmr1-	A_fpr1- vs fmr1-	Selection_fpr1- vs fmr1-	FC_mat+ vs fpr1-	p-value_mat+ vs fpr1-	A_mat+ vs fpr1-	Selection_mat+ vs fpr1-	FC_mat- vs fmr1-	p-value_mat- vs fmr1-	A_mat- vs fmr1-	Selection_mat- vs fmr1-
Pa_2_13500	-3.72	0	9.719	1	-3.72	9e-05	9.485	1	1.59	1e-05	9.763		-4.25	0	9.482	1	1.39	0.09471	9.766
Pa_6_8610	-3.62	0.00045	8.668	1	-3.62	5e-05	8.493	1	2.4	0.00098	8.576	1	-3.62	3e-05	8.518	1	2.41	0.00045	8.551	1
Pa_1_21840	-2.55	6e-05	8.811	1	-2.55	0.00312	8.516	1	1.14	0.21323	9.002		-2.76	6e-05	8.64	1	1.05	0.84412	8.878
Pa_3_7460	-2.67	0	14.346	1	-2.67	1e-05	14.274	1	2.42	0.00019	14.129	1	-2.72	0.00011	14.244	1	2.37	0	14.159	1
Pa_1_1310	-2.93	0	8.905	1	-2.93	2e-05	8.681	1	1.52	0.00186	8.869		-2.66	1e-05	8.677	1	1.67	0.00133	8.867
Pa_5_10930	-4.72	0	9.833	1	-4.72	0	9.655	1	1.59	0.11475	9.7		-2.63	0.00095	9.504	1	2.85	1e-05	9.851	1
Pa_1_14680	-2.37	1e-05	11.404	1	-2.37	0.0012	11.117	1	1.21	0.06029	11.461		-2.58	2e-05	11.206	1	1.11	0.5695	11.369
Pa_1_21830	-2.66	1e-05	8.032	1	-2.66	0.00239	7.808	1	1.05	0.47955	8.359		-2.58	0.0008	7.946	1	1.08	0.60537	8.222
Pa_6_7350	-6.56	0	7.544	1	-6.56	0	7.124	1	2.76	0	6.721	1	-2.52	0.00059	6.681	1	7.18	0	7.15	1
Pa_5_10945	-3.27	6e-05	8.862	1	-3.27	2e-05	8.691	1	1.84	0.00831	8.896		-2.5	0.00037	8.747	1	2.41	5e-05	8.85	1
Pa_5_6640	-2.85	2e-05	12.609	1	-2.85	0.00115	12.339	1	3.17	0	12.23	1	-2.48	0.00011	12.351	1	3.65	0	12.219	1
Pa_5_10190	-2.36	0	12.628	1	-2.36	0.0002	12.501	1	1.26	0.06095	12.656		-2.44	1e-05	12.508	1	1.22	0.2063	12.649
Pa_4_9880	-2.09	4e-05	12.705	1	-2.09	0.00413	12.571	1	1.19	0.00436	12.905		-2.36	0.00019	12.692	1	1.05	0.65506	12.783
Pa_5_2930	-2.52	0.00013	12.921	1	-2.52	0.00028	12.726	1	1.48	0.06869	12.894		-2.35	9e-05	12.771	1	1.58	0.04945	12.849
Pa_5_7120	-2.62	0	10.373	1	-2.62	1e-05	10.24	1	1.37	0.00057	10.457		-2.34	0	10.252	1	1.53	0.00057	10.445
Pa_1_21320	-2.69	0	11.815	1	-2.69	0	11.644	1	1.24	0.00416	11.894		-2.28	0	11.68	1	1.47	0.00773	11.859
Pa_5_6620	-3.08	0	12.693	1	-3.08	1e-05	12.489	1	1.12	0.40203	12.585		-2.25	1e-05	12.405	1	1.54	0.01701	12.67
Pa_6_10	-2.02	0	11.57	1	-2.02	2e-05	11.405	1	1.1	0.338	11.633		-2.21	0	11.451	1	1	0.98105	11.587
Pa_2_4220	-2.09	0	12.812	1	-2.09	0.00014	12.625	1	1.23	0.11429	12.85		-2.19	2e-05	12.696	1	1.17	0.22996	12.779
Pa_5_1890	-2.24	0	13.737	1	-2.24	0.00058	13.596	1	-1.11	0.14676	13.817		-2.16	0.00015	13.591	1	-1.07	0.54987	13.822
Pa_2_1200	-2.81	0	10.445	1	-2.81	0	10.319	1	1.58	0.02116	10.246		-2.05	0.00027	10.207	1	2.16	0	10.358	1
Pa_1_20510	2.05	0.00278	6.675	1	2.05	0.00217	6.808	1	-2.23	0.00072	5.942	1	2	0.00142	6.533	1	-2.28	0.00052	6.217	1
Pa_2_8800	2.64	0.04073	6.164		2.64	0.00052	6.389	1	1.04	0.85567	6.036		2	0.00426	6.473	1	-1.26	0.26646	5.952
Pa_2_50	2.05	3e-05	9.341	1	2.05	0.0021	9.475	1	1.03	0.89927	9.355		2.01	0.00042	9.572	1	1.01	0.98447	9.261
Pa_4_9520	2.16	0	8.915	1	2.16	2e-05	9.1	1	-1.21	0.05057	8.909		2.06	0	9.13	1	-1.27	0.03566	8.879
Pa_5_7250	2.45	5e-05	10.85	1	2.45	0.00251	10.98	1	1.18	0.48685	10.712		2.06	0.00187	11.085	1	-1.01	0.98416	10.599
Pa_2_5500	2.48	0.00021	7.599	1	2.48	0.00301	7.81	1	-1.96	2e-05	7.196		2.11	0.00272	7.634	1	-2.3	3e-05	7.377	1
Pa_5_12980	3.64	0	10.362	1	3.64	0	10.737	1	1.02	0.87074	10.501		2.12	3e-05	10.896	1	-1.69	0	10.343
Pa_3_8590	2.36	0	13.131	1	2.36	2e-05	13.357	1	1.1	0.01045	13.18		2.13	0	13.486	1	-1.01	0.95782	13.052
Pa_0_690	2.42	0.00063	7.214	1	2.42	0.00303	7.481	1	1.25	0.10345	7.069		2.18	0	7.508	1	1.13	0.69414	7.056
Pa_3_720	2.01	9e-05	11.506	1	2.01	0.00274	11.792	1	1.28	0.03805	11.473		2.2	2e-05	11.89	1	1.4	0.06413	11.375
Pa_4_5450	2.17	0.00043	8.05	1	2.17	0.0035	8.257	1	-2.38	3e-05	7.857	1	2.25	0.00023	8.165	1	-2.29	0.00044	7.95	1
Pa_7_2870	2.31	0.0003	5.665		2.31	0.00158	5.947	1	1.83	0.00163	5.397		2.25	0.00029	5.948	1	1.78	0.00608	5.36
Pa_7_3250	2.18	0.00022	15.462	1	2.18	0.00226	15.715	1	1.42	0.00782	15.133		2.26	0	15.696	1	1.48	0.09177	15.169
Pa_6_3770	2.06	1e-05	9.623	1	2.06	0.00043	9.951	1	-1.09	0.46182	9.524		2.28	0	9.956	1	1.02	0.9429	9.52
Pa_4_860	2.27	0.00066	12.794	1	2.27	0.00134	13.099	1	1.72	0.00195	12.441		2.29	1e-05	13.139	1	1.73	0.02254	12.493
Pa_5_9600	2.39	5e-05	11.951	1	2.39	0.00336	12.222	1	-1.11	0.2435	11.961		2.29	0.00092	12.292	1	-1.16	0.30554	11.891
Pa_1_15470	2.23	0	11.897	1	2.23	0.00021	12.094	1	-1.57	0.00027	11.877		2.31	1e-05	12.111	1	-1.52	0.00349	11.86
Pa_4_3210	2.03	6e-05	12.774	1	2.03	0.00384	12.921	1	-1.16	0.13987	12.518		2.31	9e-05	12.866	1	-1.03	0.88664	12.561
Pa_2_3690	2.22	0.00012	9.583	1	2.22	0.00185	9.771	1	-3.08	0	9.508	1	2.33	0.00021	9.641	1	-2.93	0	9.638	1
Pa_2_10220	2.19	0	13.447	1	2.19	0.00011	13.713	1	-1.11	0.44252	13.382		2.34	0	13.735	1	-1.04	0.82822	13.361
Pa_4_7760	3.03	0	13.152	1	3.03	0	13.368	1	1.13	0.00039	12.909		2.36	0	13.478	1	-1.14	0.09932	12.858
Pa_5_7750	2.25	4e-05	9.889	1	2.25	0.00038	10.066	1	1.34	0.03477	9.667		2.36	0	10.115	1	1.41	0.07565	9.617
Pa_4_1370	3.06	0	11.039	1	3.06	0	11.251	1	1.2	0.00037	10.918		2.42	0	11.334	1	-1.05	0.5348	10.835
Pa_5_3130	2.16	0.00118	12.391	1	2.16	0.00296	12.7	1	-1.08	0.71418	12.165		2.49	0	12.598	1	1.06	0.86737	12.267
Pa_1_12800	2.24	0	12.011	1	2.24	0.00021	12.226	1	1.04	0.66878	11.879		2.51	0	12.258	1	1.16	0.23116	11.847
Pa_5_4585	2.73	0	10.742	1	2.73	0.0001	11	1	-1.74	0.0001	10.921		2.52	1e-05	11.032	1	-1.88	0.00035	10.891
Pa_2_5340	2.01	0.00016	9.471	1	2.01	0.0039	9.679	1	-1.25	0.05017	9.307		2.55	3e-05	9.665	1	1.02	0.92039	9.322
Pa_1_10600	2.25	3e-05	10.527	1	2.25	0.0004	10.676	1	-1.14	0.47853	10.094		2.62	1e-05	10.551	1	1.02	0.94555	10.218
Pa_1_15590	2.08	0	9.671	1	2.08	4e-05	9.856	1	-1.19	0.0591	9.426		2.62	0	9.786	1	1.06	0.7319	9.493
Pa_2_1170	2.09	3e-05	11.865	1	2.09	0.00105	12.013	1	-1.47	0.00629	11.624		2.62	0	11.92	1	-1.18	0.39612	11.716
Pa_1_15330	2.06	7e-05	11.956	1	2.06	0.00361	12.122	1	-1.4	0.00422	11.683		2.66	1e-05	12.029	1	-1.08	0.68747	11.775
Pa_6_350	2.48	5e-05	10.713	1	2.48	0.00115	10.76	1	-1.79	0.00195	10.155		2.66	4e-05	10.594	1	-1.67	0.02024	10.321
Pa_2_4810	2.4	0	11.666	1	2.4	1e-05	11.977	1	-1.11	0.32606	11.286		2.7	0	11.803	1	1.02	0.92764	11.46
Pa_6_515	3.52	0	8.739	1	3.52	0	8.881	1	2.22	0	8.399	1	2.7	0	9.083	1	1.71	0.00016	8.196
Pa_7_1820	2.79	0	11.805	1	2.79	0	12.04	1	1.04	0.76846	11.647		2.7	0	12.123	1	1.01	0.94971	11.594
Pa_2_6010	2.26	0.00012	9.33	1	2.26	0.00115	9.585	1	1.26	0.00837	9.366		2.72	0	9.678	1	1.52	0.02058	9.276
Pa_2_9500	2.36	6e-05	9.726	1	2.36	0.00416	9.91	1	-1.28	0.02341	9.6		2.78	0.00013	9.892	1	-1.09	0.61997	9.617
Pa_6_11620	2.4	0	8.213	1	2.4	0	8.439	1	1.02	0.9138	7.955		2.85	0	8.417	1	1.21	0.03743	7.977
Pa_6_9760	2.56	0	12.058	1	2.56	2e-05	12.348	1	-1.2	0.04478	11.974		2.85	0	12.365	1	-1.07	0.54987	11.956
Pa_2_7180	2.39	0	10.274	1	2.39	1e-05	10.499	1	1.06	0.6855	9.799		2.89	0	10.39	1	1.28	0.06413	9.908
Pa_4_3160	3.54	0	12.224	1	3.54	4e-05	12.494	1	1.22	0.11026	12.115		3.04	5e-05	12.625	1	1.05	0.72675	11.984
Pa_1_5530	2.27	9e-05	10.089	1	2.27	0.0041	10.252	1	-1.41	0.01241	9.93		3.12	1e-05	10.228	1	-1.03	0.91978	9.954
Pa_2_13290	3.42	1e-05	6.188		3.42	1e-05	6.425	1	-1.21	0.24671	6.124		3.22	0	6.501	1	-1.28	0.16922	6.047
Pa_5_9790	2.35	0	10.698	1	2.35	0	10.915	1	-1.34	0.00041	10.483		3.22	0	10.821	1	1.02	0.9082	10.566
Pa_2_7170	2.4	1e-05	8.963	1	2.4	4e-05	9.193	1	1.21	0.02959	8.526		3.28	0	9.076	1	1.65	0.00034	8.642
Pa_5_11460	2.32	0.00028	8.209	1	2.32	0.00487	8.437	1	-1.85	0	7.954		3.33	1e-05	8.254	1	-1.28	0.14219	8.137
Pa_2_6830	2.26	0	14.163	1	2.26	0.00015	14.491	1	-1.17	0.33182	13.753		3.34	0	14.311	1	1.27	0.22436	13.933
Pa_2_9145	2.46	3e-05	9.226	1	2.46	0.00192	9.601	1	-1.35	0.10017	8.901		3.46	0	9.443	1	1.04	0.89438	9.059
Pa_4_7450	2.62	8e-05	9.787	1	2.62	0.00271	10.099	1	-1.49	0.00248	9.612		3.51	0	10.034	1	-1.11	0.7242	9.677
Pa_7_2860	2.5	0.00023	12.259	1	2.5	0.00213	12.581	1	-1.19	0.24831	11.998		3.62	0	12.526	1	1.22	0.39312	12.053
Pa_0_1270	2.29	0	10.802	1	2.29	1e-05	11.069	1	1.61	0	10.369		3.71	0	11.006	1	2.61	0	10.432	1
Pa_5_9770	5.96	0	7.015	1	5.96	0	7.405	1	-1.13	0.52471	6.719		4.12	0	7.475	1	-1.63	0.06831	6.649
Pa_3_1710	4.58	0	9.805	1	4.58	0	10.197	1	1.86	7e-05	9.523		4.3	0	10.255	1	1.74	0.00266	9.487
Pa_1_9625	5.08	0	6.946	1	5.08	0	7.474	1	-1.16	0.27582	6.885		4.8	0	7.597	1	-1.23	0.19156	6.762
Pa_1_540	3.6	0.00081	9.186	1	3.6	0.00396	9.674	1	-1.54	0.13259	8.758		6.59	0	9.447	1	1.19	0.70673	8.985
Pa_5_3435	7.76	0	6.805	1	7.76	0	6.88	1	-1.09	0.8994	5.998		8.35	0	6.875	1	-1.01	0.98691	6.003
Pa_7_4100	7.5	0	10.794	1	7.5	0	11.231	1	-1.17	0.02713	10.163		9.64	0	11.099	1	1.09	0.41402	10.296
Pa_4_1380	11.23	0	10.169	1	11.23	0	10.954	1	-1.17	0.28546	9.333		15.38	0	10.88	1	1.17	0.38903	9.407
Pa_3_3210	7.2	0.00011	11.165	1	7.2	0.00177	11.691	1	-2.62	0.08499	10.742		16.23	0	11.456	1	-1.16	0.86185	10.977
Pa_5_6960	5.94	0.00048	10.227	1	5.94	0.00336	10.469	1	-1.96	0.24334	9.436		16.77	0	10.222	1	1.44	0.64156	9.683
Pa_1_24410	27.87	0	9.126	1	27.87	0	9.788	1	1.1	0.37879	8.718		24.2	0	9.913	1	-1.05	0.72806	8.597
Pa_4_3858	48.16	0	7.641	1	48.16	0	7.92	1	-1.52	0.16453	6.073		98.93	0	7.716	1	1.35	0.44788	6.277
Pa_2_2310	144.05	0	10.265	1	144.05	0	10.979	1	-1.22	0.0591	9.394		219.84	0	10.906	1	1.25	0.08863	9.468
Pa_6_10330	-3.91	0.00122	7.581	1	-3.91	0.00492	7.64	1	3.12	0.01483	7.736		-3.36	0.01266	7.688		3.63	0.00235	7.688	1
Pa_4_1290	-5.05	0	6.898	1	-5.05	0	6.694	1	1.64	0.44307	6.403		-2.09	0.09979	6.253		3.96	0.00154	6.84	1
Pa_5_10935	-4.21	9e-05	8.258	1	-4.21	0.00014	8.098	1	1.76	0.0919	8.004		-2.08	0.04882	7.898		3.57	1e-05	8.204	1
Pa_3_10430	-2.08	0.00946	4.156		-2.08	0.0033	4.039	1	-1.37	0.17088	4.329		-2.05	0.0075	3.964		-1.35	0.10453	4.404
Pa_5_1550	-2	1e-05	8.644	1	-2	0.00165	8.558	1	1.15	0.06123	8.751		-1.98	0.00039	8.63		1.16	0.08223	8.683
Pa_4_5280	-2.09	2e-05	8.269	1	-2.09	0.00169	8.034	1	1.15	0.06477	8.236		-1.97	0.00048	8.046		1.23	0.07126	8.218
Pa_1_1490	-2.13	0	11.902	1	-2.13	0.00023	11.751	1	1.21	0.10982	12.047		-1.93	8e-05	11.846		1.33	0.04829	11.952
Pa_1_5700	-2.4	0	12.746	1	-2.4	0	12.586	1	-1.15	0.46692	12.637		-1.82	0.00072	12.455		1.14	0.28711	12.774
Pa_3_130	-2.11	1e-05	13.376	1	-2.11	0.00021	13.259	1	1.28	0.00317	13.436		-1.81	0.00011	13.322		1.49	0.00128	13.376
Pa_3_5600	-2.05	0.0001	10.503	1	-2.05	0.00032	10.378	1	1.07	0.54841	10.481		-1.81	0	10.345		1.21	0.31205	10.514
Pa_5_1620	-2.1	1e-05	10.426	1	-2.1	0.00127	10.323	1	1.88	0.00209	10.22		-1.77	0.01399	10.284		2.24	1e-05	10.259	1
Pa_2_80	-2.52	1e-05	9.15	1	-2.52	0.00023	9.033	1	1.34	0.18624	8.888		-1.74	0.01267	8.877		1.95	0.00166	9.044
Pa_0_1140	-3.05	0	6.979	1	-3.05	0	6.606	1	1.18	0.50093	6.718		-1.72	0.00693	6.487		2.09	0.00029	6.837	1
Pa_7_60	-5.97	0	11.618	1	-5.97	0	11.35	1	1.16	0.01435	11.023		-1.67	0.00115	10.915		4.14	0	11.529	1
Pa_7_4140	-2.88	1e-05	10.116	1	-2.88	0.00021	9.898	1	2.49	0.02303	9.807		-1.65	0.15553	9.875		4.32	1e-05	9.828	1
Pa_3_10350	-3.61	0.00203	3.788		-3.61	0.0022	3.721	1	-1.04	0.91673	3.611		-1.63	0.1751	3.588		2.14	0.01052	3.745
Pa_2_14160	-2.2	1e-05	7.896	1	-2.2	2e-05	7.699	1	1.52	0.07841	7.827		-1.6	0.01863	7.794		2.09	0.00018	7.733	1
Pa_0_850	-3.45	0	8.847	1	-3.45	0	8.71	1	-1.09	0.83428	8.692		-1.58	0.08008	8.436		2	0.00497	8.966	1
Pa_6_6400	-2.89	0	10.183	1	-2.89	0	9.964	1	1.09	0.78837	9.689		-1.58	0.04023	9.63		2	0.00083	10.022	1
Pa_5_12470	2.36	0	8.309	1	2.36	8e-05	8.5	1	4.49	0	8.684	1	-1.57	0.00497	9.112		1.21	0.23031	8.091
Pa_5_7010	-2.07	3e-05	9.957	1	-2.07	0.00013	9.849	1	-1.03	0.91742	9.728		-1.55	0.01234	9.677		1.3	0.18284	9.899
Pa_4_4560	-2.15	0	10.798	1	-2.15	0	10.606	1	1.18	0.20543	10.802		-1.54	0.00174	10.62		1.65	5e-05	10.782
Pa_2_13420	-2.05	0.00064	6.743	1	-2.05	0.0037	6.679	1	-1.18	0.30451	6.657		-1.48	0.09807	6.536		1.17	0.31188	6.8
Pa_6_6730	-2.17	0	9.838	1	-2.17	0	9.704	1	-1.13	0.02378	9.703		-1.45	0.00025	9.579		1.33	9e-05	9.832
Pa_4_110	-2	0	10.679	1	-2	1e-05	10.563	1	1.56	0.06627	10.413		-1.41	0.13998	10.47		2.21	0	10.503	1
Pa_4_1433	-2.64	0.00153	4.407		-2.64	0.0033	4.367	1	1.13	0.69573	4.095		-1.4	0.25549	4.295		2.13	0.00761	4.167
Pa_5_10940	-2.61	6e-05	6.924	1	-2.61	0	6.781	1	1.07	0.82152	6.679		-1.4	0.15991	6.608		2	0.00012	6.847	1
Pa_1_17920	-2.03	0	11.658	1	-2.03	2e-05	11.559	1	1.37	0.16364	11.532		-1.38	0.1186	11.508		2.02	3e-05	11.584	1
Pa_2_8150	-2.15	0	9.555	1	-2.15	0	9.415	1	1.19	0.47438	9.337		-1.38	0.10634	9.295		1.86	0.00013	9.461
Pa_7_875	-3.11	1e-05	6.673	1	-3.11	0	6.794	1	1.21	0.66784	6.546		-1.36	0.30724	6.526		2.77	0.00124	6.814	1
Pa_7_140	-2.12	1e-05	8.093	1	-2.12	2e-05	8.034	1	-1.31	0.07299	8.268		-1.32	0.05727	7.909		1.23	0.19775	8.393
Pa_1_21970	-2.6	0	14.322	1	-2.6	1e-05	14.031	1	-1.08	0.81136	13.903		-1.3	0.37512	13.795		1.84	0.00015	14.132
Pa_6_11500	-2.13	0.00022	8.038	1	-2.13	0.00073	7.906	1	-1.44	0.07815	8.037		-1.23	0.35604	7.761		1.2	0.35383	8.182
Pa_1_11070	-2.08	0	10.858	1	-2.08	1e-05	10.782	1	-1.1	0.77483	10.658		-1.2	0.45053	10.571		1.57	0.03776	10.873
Pa_1_20590	2.27	0	7.255	1	2.27	0	7.457	1	2.89	0	7.605	1	-1.19	0.03323	7.994		1.07	0.61123	7.068
Pa_1_19170	2.54	0	9.77	1	2.54	0	9.987	1	2.39	0	10.27	1	-1.17	0.02966	10.549		-1.24	0.00034	9.707
Pa_1_13200	-2.12	0	9.231	1	-2.12	0	9.078	1	-1.45	0.12151	9.426		-1.16	0.45316	9.01		1.25	0.22686	9.496
Pa_2_13480	-2.08	1e-05	7.038	1	-2.08	0.00016	7.068	1	-1.16	0.54192	6.956		-1.15	0.54303	6.885		1.55	0.01057	7.139
Pa_5_1230	-2.49	0	9.28	1	-2.49	0	9.258	1	-1.02	0.80986	9.024		-1.09	0.50846	8.974		2.24	0	9.308	1
Pa_0_1080	-2.01	0	13.772	1	-2.01	0	13.759	1	-1.27	0.00525	13.596		-1.08	0.42273	13.566		1.48	0	13.788
Pa_3_830	-2.25	3e-05	7.307	1	-2.25	0.00015	7.094	1	-1.37	0.16948	7.195		-1.08	0.76937	6.721		1.51	0.00455	7.568
Pa_4_9550	-2.07	0	10.591	1	-2.07	0	10.441	1	-1.09	0.06656	10.446		-1.05	0.24929	10.329		1.82	0	10.558
Pa_1_3100	-2.16	0.00012	12.871	1	-2.16	0.00352	12.893	1	-1.05	0.8491	12.389		-1.04	0.87707	12.566		1.97	0.00056	12.735
Pa_7_15	-2.46	2e-05	8.572	1	-2.46	0.00011	8.33	1	-1.03	0.96019	8.177		-1.04	0.91369	8.05		2.31	0.00903	8.456
Pa_1_16335	3.28	0.00013	4.43		3.28	0.00254	4.706	1	-1.68	0.01131	5.437		1.04	0.91493	5.247		-5.29	0	4.913	1
Pa_4_80	2.37	8e-05	12.419	1	2.37	0.00073	12.616	1	4.05	0	12.261	1	1.07	0.79274	12.898		1.82	1e-05	11.979
Pa_1_6014	-2.62	0	6.703	1	-2.62	7e-05	6.558	1	-2.65	0	6.224	1	1.09	0.68402	6.068		1.07	0.60579	6.714
Pa_7_9070	-5.62	0	8.419	1	-5.62	0	7.97	1	-1.38	0.0214	6.687		1.12	0.40062	6.952		4.54	0	7.704	1
Pa_1_18670	3.43	0	12.737	1	3.43	0	12.936	1	2.2	0	12.79	1	1.21	0.00299	13.318		-1.28	0.00135	12.396
Pa_1_30	2.35	0.00556	8.482		2.35	0.00117	8.548	1	2.33	7e-05	8.361	1	1.21	0.50728	8.794		1.19	0.22562	8.115
nad3	-3	0	13.188	1	-3	0	13.114	1	-3.8	0	12.692	1	1.26	0.04852	12.559		-1.01	0.95959	13.26
Pa_1_1230	2.14	0.0001	12.747	1	2.14	0.00375	12.914	1	1.65	0.00869	12.658		1.27	0.22874	13.06		-1.02	0.94296	12.511
Pa_7_950	2.24	0	12.633	1	2.24	0	12.754	1	-1.02	0.96026	12.82		1.28	0.34783	12.973		-1.77	0	12.602
nad2	-2.53	0	13.082	1	-2.53	0	13.057	1	-3.54	0	12.507	1	1.29	0.01623	12.457		-1.09	0.30476	13.107
Pa_3_1990	2.22	0	12.16	1	2.22	0	12.253	1	1.35	0.00059	12.178		1.37	0.01661	12.486		-1.2	0.01992	11.945
FMR1	-13.91	0	6.539	1	-13.91	0	5.838	1	-17.67	0	5.671	1	1.38	0.4088	4.074		1.09	0.58401	7.435
nad1	-4.25	0	11.149	1	-4.25	0	10.96	1	-7.62	0	10.609	1	1.4	0.00957	10.205		-1.28	8e-05	11.364
Pa_4_3860	2.09	0	7.244	1	2.09	0	7.407	1	1.61	0	7.13		1.42	0.00051	7.548		1.09	0.44273	6.99
Pa_6_540	2.61	6e-05	11.421	1	2.61	0.00145	11.602	1	1.31	0.17604	11.262		1.42	0.12226	11.721		-1.4	0.17077	11.144
Pa_5_570	2.04	4e-05	8.982	1	2.04	0.00014	9.067	1	-1.07	0.7856	9.031		1.43	0.00924	9.187		-1.53	0.0615	8.92
Pa_2_7590	2.02	0.0187	4.823		2.02	0.00279	5.037	1	1.56	0.04038	4.87		1.45	0.09038	5.18		1.11	0.66428	4.728
Pa_1_8290	-51.54	0	15.664	1	-51.54	0	14.856	1	-1.26	0	13.283		1.47	0.00044	13.279		60.2	0	14.86	1
Pa_5_11640	2.34	0.00097	5.486		2.34	0.00491	5.657	1	-1.17	0.25632	5.298		1.47	0.02423	5.688		-1.87	0.01202	5.267
Pa_4_9360	2.67	6e-05	7.536	1	2.67	0.00099	7.735	1	1.19	0.1645	7.714		1.48	0.10505	7.982		-1.51	0.00509	7.466
Pa_2_11120	2.08	0	10.287	1	2.08	0	10.522	1	1.32	0.0002	10.291		1.5	0.0001	10.672		-1.05	0.60368	10.142
Pa_5_820	2.49	0	7.727	1	2.49	4e-05	8.036	1	2.41	0	7.674	1	1.57	0.00607	8.339		1.52	0.00534	7.37
Pa_1_8280	2.23	0	9.775	1	2.23	0.0004	9.907	1	1.15	0.34975	9.718		1.6	0.01986	10.017		-1.21	0.10416	9.608
Pa_4_230	2.04	0	9.33	1	2.04	1e-05	9.509	1	2.4	0	9.107	1	1.6	1e-05	9.651		1.88	0	8.965
Pa_7_9690	2.95	0	8.897	1	2.95	0	9.06	1	-1	0.96305	8.451		1.69	1e-05	9.022		-1.75	0	8.488
Pa_1_22300	2.03	0	10.338	1	2.03	0.00049	10.55	1	1.11	0.046	10.445		1.88	0.00018	10.69		1.03	0.80372	10.305
Pa_0_1190	2.2	6e-05	9.273	1	2.2	0.00073	9.581	1	2.37	0	9.018	1	1.89	8e-05	9.695		2.04	0.00055	8.904	1
Pa_6_9980	2.53	0.10836	5.75		2.53	0.00016	5.938	1	-1.27	0.12151	6.031		1.9	9e-05	6.207		-1.69	0.01189	5.762
Pa_1_20140	2.77	0	9.198	1	2.77	0.0001	9.421	1	1.35	0.00067	9.198		1.95	0.00049	9.656		-1.06	0.76499	8.963
Pa_2_6484	-1.22	0.64091	4.783		-1.22	0.60934	4.849		3.01	0.00041	5.301	1	-3.79	0	5.352	1	-1.04	0.94619	4.814
Pa_5_7290	-1.99	0.00084	7.152		-1.99	0.01783	6.91		1.02	0.86194	7.566		-3.3	2e-05	7.062	1	-1.63	0.00257	7.413
Pa_1_22840	-1.12	0.11158	12.75		-1.12	0.16366	12.817		1.78	0	13.364		-3.21	0	13.272	1	-1.62	0	12.908
Pa_4_1820	-1.76	0.15168	7.271		-1.76	0.27481	7.11		1.79	0.00333	7.542		-3.09	0.0036	7.354	1	1.02	0.9699	7.299
Pa_3_900	-1.38	0.05755	13.965		-1.38	0.16387	13.963		5.18	0	13.802	1	-3.07	1e-05	14.165	1	2.33	1e-05	13.611	1
Pa_6_8600	-1.66	0.27143	4.335		-1.66	0.29667	4.248		3.88	0.00534	4.613		-3.05	0.00099	4.683	1	2.11	0.23317	4.193
Pa_7_3890	-1.62	0.30138	4.481		-1.62	0.42527	4.466		3.18	2e-05	4.789	1	-2.91	0.00414	4.758	1	1.76	0.20821	4.508
Pa_6_2340	-1.64	0.00014	9.708		-1.64	0.00359	9.529		3	0	9.508	1	-2.83	0	9.65	1	1.73	1e-05	9.387
Pa_1_10160	-1.61	0.00924	12.376		-1.61	0.03511	12.223		1.89	0	12.549		-2.79	0	12.448	1	1.09	0.60723	12.32
Pa_5_10450	-1.81	0.03983	5.911		-1.81	0.10915	5.845		1.88	0.00047	5.989		-2.77	0.00141	5.978	1	1.23	0.43681	5.856
Pa_5_4105	-1.7	0.03719	4.56		-1.7	0.08686	4.476		2.54	0.00093	4.775	1	-2.76	0.00043	4.77	1	1.57	0.17281	4.481
Pa_5_11270	-2.55	0.00019	6.619	1	-2.55	0.00643	6.353		2.07	1e-05	6.625	1	-2.72	0.0001	6.474	1	1.94	0.00821	6.504
Pa_2_8040	-1.8	0.00084	10.491		-1.8	0.01785	10.318		1.17	0.00078	10.647		-2.61	2e-05	10.439	1	-1.24	0.09135	10.53
cox1_int4	-1.73	0.09492	2.718		-1.73	0.17917	2.896		-1.08	0.5676	1.871		-2.56	0.00207	2.498	1	-1.61	0.0713	2.269
Pa_7_3400	-1.39	0.0339	9.642		-1.39	0.10694	9.639		2.59	0	9.891	1	-2.56	4e-05	9.911	1	1.41	0.0137	9.618
Pa_5_1900	-1.51	0.00022	12.862		-1.51	0.0058	12.715		3.1	0	12.606	1	-2.55	0	12.826	1	1.84	0	12.515
Pa_2_4730	-2.02	9e-05	10.048	1	-2.02	0.00517	9.874		1.11	0.04157	10.221		-2.54	2e-05	9.96	1	-1.14	0.33892	10.135
Pa_4_560	1.14	0.36096	6.954		1.14	0.31883	7.088		2.08	0.00011	7.625	1	-2.51	0	7.593	1	-1.38	0.01765	7.12
Pa_1_24460	-2.1	0.00359	6.646	1	-2.1	0.0204	6.424		1.23	0.01834	6.813		-2.49	0.00107	6.553	1	1.03	0.88963	6.684
Pa_7_3480	-1.97	4e-05	10.362		-1.97	0.00254	10.219		1.17	0.03866	10.318		-2.41	0	10.208	1	-1.04	0.8105	10.329
Pa_0_780	-1.91	0	13.09		-1.91	0.00066	13.009		2.37	2e-05	13.068	1	-2.4	1e-05	13.113	1	1.89	0.00069	12.955
Pa_5_10440	-1.35	0.00731	12.179		-1.35	0.03445	12.152		2.2	0	12.536	1	-2.39	0	12.503	1	1.24	0.0032	12.186
Pa_1_23560	-1.09	0.70016	7.064		-1.09	0.69069	6.942		2.85	0	7.16	1	-2.37	0	7.261	1	1.32	0.18237	6.841
Pa_2_4600	-1.76	0.00089	13.789		-1.76	0.02128	13.675		-1.03	0.44527	13.939		-2.35	0.00024	13.749	1	-1.38	5e-05	13.865
Pa_5_6040	-1.64	0	10.571		-1.64	0.00046	10.422		1.23	0	10.608		-2.34	0	10.471	1	-1.16	0.10056	10.56
Pa_2_8600	-1.6	0.00026	12.339		-1.6	0.0107	12.212		1.36	0	12.557		-2.33	1e-05	12.331	1	-1.07	0.38389	12.439
Pa_3_11480	-1.01	0.95936	11.189		-1.01	0.96643	11.24		5.35	0	11.224	1	-2.32	0	11.602	1	2.32	0	10.862	1
Pa_4_3190	-1.62	6e-05	11.84		-1.62	0.00309	11.744		-1.09	0.0194	12.15		-2.32	0	11.88	1	-1.55	1e-05	12.014
Pa_2_4790	-1.29	0.26111	14.169		-1.29	0.34939	14.161		3.51	0	13.918	1	-2.31	0.0012	14.276	1	1.97	2e-05	13.804
Pa_2_5270	-1.95	1e-05	12.085		-1.95	0.00173	11.916		1.36	1e-05	12.208		-2.3	0	12.039	1	1.15	0.30678	12.086
Pa_5_6340	-1.32	0.09693	9.907		-1.32	0.2326	9.805		1.82	0	10		-2.3	0.00025	9.98	1	1.05	0.53483	9.825
Pa_2_4740	-1.88	0.00244	6.995		-1.88	0.01713	6.822		1.16	0.72245	7.109		-2.28	3e-05	6.865	1	-1.04	0.93955	7.065
Pa_4_4540	-2.6	0.0086	4.814		-2.6	0.00778	4.539		1.19	0.52755	4.986		-2.28	0.00343	4.744	1	1.36	0.36056	4.782
Pa_5_6710	-1.05	0.8495	6.694		-1.05	0.86793	6.677		-1	0.98744	7.368		-2.28	1e-05	7.065	1	-2.17	7e-05	6.979	1
Pa_1_14700	-1.88	1e-05	11.672		-1.88	0.00215	11.513		1.09	0.04124	11.868		-2.27	1e-05	11.615	1	-1.11	0.32048	11.762
Pa_5_6630	-2.25	0.02183	5.223		-2.25	0.01762	4.981		2.47	0.0137	4.912		-2.27	0.00224	5.017	1	2.46	0.03406	4.877
Pa_7_10775	1	0.99649	8.891		1	0.99654	8.732		-1.28	0.06338	8.71		-2.27	0	8.767	1	-2.9	0	8.676	1
Pa_1_21650	-1.59	0.00167	8.628		-1.59	0.01396	8.471		1.04	0.45317	9.023		-2.26	0	8.681	1	-1.37	0.00161	8.802
Pa_2_8080	-1.89	0.00041	12.865		-1.89	0.01479	12.718		1.21	2e-05	12.989		-2.26	0.0005	12.821	1	1.01	0.95538	12.885
Pa_7_830	-1.9	0.00024	9.222		-1.9	0.00393	8.916		1.08	0.7009	9.242		-2.25	1e-05	8.94	1	-1.09	0.73178	9.218
Pa_4_3850	-1.2	0.31886	14.899		-1.2	0.46343	15.061		2.38	0	15.147	1	-2.24	0.0005	15.295	1	1.28	0.0657	14.913
Pa_2_10720	-1.42	0.00124	11.898		-1.42	0.01831	11.797		1.34	0.00023	11.968		-2.23	0	11.914	1	-1.18	0.06326	11.851
Pa_5_1871	-1.19	0.28112	6.712		-1.19	0.34574	6.738		1.24	0.06155	7.402		-2.23	2e-05	7.165	1	-1.52	0.0003	6.975
Pa_2_7720	-1.87	3e-05	12.039		-1.87	0.00349	11.885		-1.03	0.63005	12.27		-2.22	6e-05	11.982	1	-1.23	0.00645	12.172
Pa_3_3270	-1.97	0.00016	10.78		-1.97	0.00959	10.62		1.05	0.09997	10.905		-2.22	0.00086	10.689	1	-1.07	0.2454	10.836
Pa_5_6050	-1.07	0.6246	10.435		-1.07	0.69766	10.426		2.43	0	10.674	1	-2.22	0	10.757	1	1.17	0.01585	10.343
Pa_7_9590	-1.86	0	14.61		-1.86	0.00022	14.497		1.2	0.05299	14.723		-2.22	0	14.582	1	1	0.97885	14.622
Pa_3_1170	-1.25	0.16065	12.941		-1.25	0.31964	12.981		3.49	0	13.001	1	-2.21	0.00017	13.227	1	1.97	0	12.756
Pa_1_16220	-1.39	0.01324	11.334		-1.39	0.0796	11.32		2.26	0	11.375	1	-2.2	4e-05	11.486	1	1.43	0	11.209
Pa_6_6690	-1.05	0.65153	8.458		-1.05	0.69043	8.443		-1	0.99273	8.703		-2.2	0	8.594	1	-2.09	0	8.551	1
Pa_0_290	-1.98	0.00055	10.481		-1.98	0.01627	10.27		1.38	2e-05	10.49		-2.19	0.00246	10.359	1	1.25	0.0121	10.401
Pa_4_5460	-1.59	0.00022	12.285		-1.59	0.00683	12.157		1.13	0.14396	12.644		-2.19	0	12.385	1	-1.22	0.11814	12.425
Pa_1_7150	-1.41	0.17573	6.1		-1.41	0.30005	6.015		-1.01	0.93562	6.158		-2.18	0.00355	6.053	1	-1.56	0.02024	6.12
Pa_4_5060	-1.56	0.00142	14.354		-1.56	0.02377	14.261		1.09	0.00883	14.463		-2.18	4e-05	14.346	1	-1.29	0.0001	14.379
Pa_4_5840	-1.54	0.10716	3.937		-1.54	0.18311	3.805		1.16	0.53776	4.381		-2.18	0.00329	3.87	1	-1.22	0.52924	4.316
Pa_5_8110	-1.34	0.17684	6.201		-1.34	0.2735	6.136		1.05	0.72778	6.063		-2.18	2e-05	6.052	1	-1.55	0.05482	6.147
Pa_2_7870	-1.11	0.66677	14.661		-1.11	0.71925	14.654		3.3	0	14.44	1	-2.17	0.00119	14.809	1	1.69	0.00039	14.285
Pa_3_7890	-1.42	0.00206	8.95		-1.42	0.00506	8.939		1.59	0	9.259		-2.17	0	9.161	1	1.04	0.71117	9.037
Pa_6_6440	-1.5	0.00404	9.665		-1.5	0.03492	9.539		1.2	0.00061	9.636		-2.17	3e-05	9.573	1	-1.2	0.02882	9.602
Pa_7_6990	-1.43	0.00204	9.996		-1.43	0.02921	9.843		1.03	0.54491	10.218		-2.17	0	10.003	1	-1.47	0.00024	10.058
Pa_1_13620	-1.77	0.00375	11.155		-1.77	0.04526	10.954		1.24	0.00087	11.479		-2.16	0.00012	11.263	1	1.01	0.96158	11.159
Pa_3_10370	-2.26	0.15584	7.764		-2.26	0.24826	7.494		1.37	0.04064	7.773		-2.16	0.00035	7.639	1	1.43	0.64771	7.627
Pa_3_1177	-1.2	0.26182	7.022		-1.2	0.29385	6.958		1.92	0	7.391		-2.16	1e-05	7.262	1	1.07	0.61453	7.088
Pa_4_4110	-1.43	0.00052	10.772		-1.43	0.00851	10.659		-1.17	0.02282	11.222		-2.16	0	10.876	1	-1.77	0	10.999
Pa_1_2470	-1.28	0.16915	13.202		-1.28	0.32778	13.254		3.68	0	13.298	1	-2.15	0.00127	13.515	1	2.19	0	13.044	1
Pa_3_9550	-1.55	6e-05	9.685		-1.55	0.00277	9.567		1.08	0.03065	10.007		-2.13	0	9.75	1	-1.27	0.0144	9.824
Pa_5_11570	-1.52	2e-05	12.797		-1.52	0.00213	12.659		1.03	0.63701	12.867		-2.13	0	12.732	1	-1.37	0.00642	12.792
Pa_5_1930	-1.92	4e-05	8.477		-1.92	0.0013	8.309		-1.02	0.89099	8.437		-2.13	4e-05	8.286	1	-1.13	0.41814	8.46
Pa_2_7360	-1.64	0.00207	12.304		-1.64	0.02548	12.202		1.16	0.00372	12.559		-2.12	0.00032	12.374	1	-1.12	0.11247	12.386
Pa_3_800	-1.86	0.0037	6.388		-1.86	0.01119	6.327		1.09	0.38817	6.524		-2.12	0.00049	6.353	1	-1.05	0.75382	6.499
Pa_5_1600	-1.13	0.42923	7.234		-1.13	0.5233	6.73		2.24	0	7.269	1	-2.12	2e-05	7.222	1	1.19	0.14118	6.777
Pa_5_6860	-1.79	1e-05	11.288		-1.79	0.00183	11.187		1.26	0	11.416		-2.12	2e-05	11.264	1	1.06	0.41943	11.335
Pa_1_18080	-1.82	0	12.883		-1.82	0.00057	12.709		1.14	0.24471	12.941		-2.11	0	12.782	1	-1.01	0.94144	12.868
Pa_1_580	-1.75	0	12.968		-1.75	0.00014	12.866		1.06	0.16984	13.134		-2.11	0	12.965	1	-1.14	0.18387	13.035
Pa_6_3720	-1.65	0.00047	11.796		-1.65	0.0126	11.663		1.03	0.601	12.121		-2.11	3e-05	11.833	1	-1.25	0.02907	11.95
Pa_7_10290	-1.41	0.00051	11.713		-1.41	0.00942	11.616		-1.17	2e-05	11.98		-2.11	0	11.727	1	-1.74	1e-05	11.87
Pa_3_8390	-1.63	0.00249	11.652		-1.63	0.01281	11.559		1.31	0.00513	11.789		-2.1	0	11.69	1	1.02	0.94426	11.658
Pa_2_4250	-1.18	0.19827	9.215		-1.18	0.34325	9.223		1.76	0	9.741		-2.09	3e-05	9.599	1	-1.01	0.92725	9.349
Pa_5_10410	-1.44	0.03677	10.482		-1.44	0.13652	10.395		2.01	0	10.327	1	-2.09	0.00286	10.531	1	1.38	0.00038	10.217
Pa_2_12570	-1.53	0.0002	12.491		-1.53	0.00973	12.377		1.18	0.00026	12.444		-2.08	0	12.395	1	-1.15	0.11494	12.427
Pa_4_1030	-1.75	0	9.552		-1.75	8e-05	9.411		-1.03	0.89863	9.701		-2.08	0.0004	9.483	1	-1.22	0.02733	9.629
Pa_5_10247	-1.29	0.26564	11.252		-1.29	0.39906	11.282		2.7	0	11.403	1	-2.08	0.00407	11.504	1	1.66	0	11.181
Pa_7_880	-1.67	0.00034	12.471		-1.67	0.01165	12.324		-1.06	0.12749	12.729		-2.08	4e-05	12.479	1	-1.31	0.00759	12.577
Pa_1_19610	-1.57	5e-05	9.417		-1.57	0.00219	9.274		1.29	0.00181	9.499		-2.07	0	9.344	1	-1.02	0.88151	9.419
Pa_5_6720	-1.33	0.09525	9.388		-1.33	0.16955	9.396		2.82	0	9.185	1	-2.07	0.00092	9.461	1	1.82	0	9.146
Pa_6_7020	-1.83	7e-05	8.382		-1.83	0.00277	8.289		1.05	0.558	8.638		-2.07	1e-05	8.395	1	-1.08	0.62793	8.528
Pa_7_10300	-1.65	3e-05	11.309		-1.65	0.00216	11.226		-1.06	0.01719	11.455		-2.07	0	11.285	1	-1.33	0.00195	11.401
Pa_2_10240	-1.53	0.00351	13.042		-1.53	0.03368	12.971		1.22	0	13.16		-2.06	0.0001	13.062	1	-1.1	0.25772	13.067
Pa_2_11595	-1.35	0.02516	14.543		-1.35	0.08386	14.593		2.95	0	14.12	1	-2.06	9e-05	14.569	1	1.93	0	14.112
Pa_2_8720	-1.34	0.26238	5.26		-1.34	0.26279	5.253		1.21	0.48681	5.075		-2.06	0.00032	5.227	1	-1.27	0.48824	5.102
Pa_5_7160	-1.93	0	12.983		-1.93	0.0007	13.032		-1.18	0.31551	13.566		-2.06	0.00037	13.163	1	-1.26	0.05753	13.435
Pa_3_2120	-1.62	0.00168	11.1		-1.62	0.02536	10.929		-1.22	0.00014	11.349		-2.05	0.0002	11.057	1	-1.54	6e-05	11.221
Pa_3_5540	-1.97	0.00014	7.197		-1.97	0.00518	7.032		1.06	0.6011	7.387		-2.05	0.00106	7.195	1	1.01	0.93674	7.223
Pa_6_7010	-1.86	0.00013	11.584		-1.86	0.00667	11.402		-1.19	0.00395	11.856		-2.05	0.00055	11.477	1	-1.31	0.00049	11.78
Pa_7_1150	-1.85	3e-05	9.658		-1.85	0.00251	9.474		1.42	0.00016	9.628		-2.04	2e-05	9.516	1	1.28	0.06567	9.586
Pa_0_620	-1.44	0.00215	13.766		-1.44	0.0114	13.771		1.9	0	13.862		-2.03	0	13.923	1	1.34	0.00017	13.712
Pa_1_5190	-1.79	0.00015	11.72		-1.79	0.00119	11.563		1.05	0.42236	11.628		-2.03	0	11.527	1	-1.09	0.49567	11.664
Pa_6_11270	-1.31	0.12839	7.472		-1.31	0.17862	7.503		3.38	0	7.748	1	-2.03	0.0003	7.856	1	2.19	0	7.391	1
Pa_4_4580	-2.29	0.00827	7.552		-2.29	0.02972	7.455		-1.07	0.82092	7.75		-2.02	0.00386	7.449	1	1.06	0.8994	7.756
Pa_5_1680	-1.64	0.00153	12.737		-1.64	0.02181	12.706		-1.16	0	12.899		-2.02	0.00034	12.741	1	-1.43	3e-05	12.864
Pa_5_7080	-1.38	0.01236	8.874		-1.38	0.02423	8.861		2.18	0	9.129	1	-2.02	0	9.159	1	1.49	7e-05	8.83
Pa_3_5420	1.33	0.15865	7.963		1.33	0.10276	7.778		-1.68	0.00043	7.541		-2.01	0	7.744	1	-4.46	0	7.575	1
Pa_5_150	-1.28	0.18207	12.883		-1.28	0.33188	12.917		3.28	0	12.867	1	-2.01	0.00212	13.123	1	2.09	0	12.661	1
Pa_1_19560	-1.34	0.00408	10.927		-1.34	0.02854	10.887		1.4	3e-05	10.978		-2	0	10.952	1	-1.06	0.66086	10.913
Pa_1_4830	-1.38	0.00353	13.853		-1.38	0.04146	13.702		1.11	0.00075	14.167		-2	0	13.95	1	-1.3	0.03969	13.882
Pa_3_3540	-1.12	0.43934	9.382		-1.12	0.53203	9.235		1.15	0.00807	9.308		-2	2e-05	9.288	1	-1.56	0	9.255
Pa_4_3810	-1.17	0.40049	13.386		-1.17	0.53158	13.515		2.31	0	13.632	1	-2	0.00204	13.835	1	1.35	0.01004	13.312
Pa_6_8850	-1.62	0.00026	10.483		-1.62	0.00792	10.347		1.04	0.4104	10.633		-2	2e-05	10.431	1	-1.18	0.06582	10.549
Pa_0_960	1.33	0.12425	13.38		1.33	0.17952	13.412		-1.32	0.00227	13.141		2	3e-05	13.344	1	1.14	0.45679	13.209
Pa_1_12280	1.39	0.07996	8.054		1.39	0.0626	8.228		-1.19	0.19532	7.898		2	8e-05	8.128	1	1.21	0.21848	7.998
Pa_4_977	1.25	0.07856	12.045		1.25	0.15591	12.235		-1.3	0.03287	11.952		2	0	12.123	1	1.22	0.25424	12.064
Pa_6_6530	1.51	0.06566	7.734		1.51	0.09892	7.847		-1.42	0.00221	7.572		2	0.00217	7.758	1	-1.08	0.62679	7.661
Pa_6_7840	1.52	0.00441	14.404		1.52	0.0316	14.579		-2.39	0	14.32	1	2	0.00043	14.445	1	-1.82	5e-05	14.454
Pa_1_17860	1.51	0.0148	8.764		1.51	0.06567	9.008		-1.84	0	8.944		2.01	0.00013	8.986	1	-1.38	0.06807	8.967
Pa_5_8150	-1.09	0.65474	14.064		-1.09	0.73734	14.029		-1.61	0.00022	13.703		2.01	0.00194	13.83	1	1.37	0.00059	13.902
Pa_6_4420	1.2	0.67333	2.888		1.2	0.56002	2.868		-1.16	0.55771	2.809		2.01	0.00376	2.886	1	1.44	0.18209	2.791
Pa_6_7715	1.38	0.07841	14.231		1.38	0.1333	14.403		-1.62	0.00025	14.058		2.01	0.00032	14.28	1	-1.12	0.53168	14.18
Pa_6_7850	1.63	0.00144	11.994		1.63	0.01255	12.158		-2.33	0	12.182	1	2.01	0.00027	12.128	1	-1.9	0	12.212
Pa_7_3260	1.77	2e-05	11.174		1.77	0.00133	11.38		-1	0.97125	11.183		2.01	1e-05	11.449	1	1.13	0.28666	11.124
Pa_7_3300	1.79	0	8.739		1.79	6e-05	8.899		1.42	1e-05	8.406		2.01	0	8.871	1	1.6	2e-05	8.449
Pa_7_6360	1.73	0.00179	11.31		1.73	0.01765	11.414		-1.44	0.00195	11.062		2.01	0.0008	11.326	1	-1.24	0.13126	11.15
Pa_1_24200	1.57	0.00369	12.924		1.57	0.01822	13.064		-1.28	0.07601	12.74		2.02	8e-05	13.012	1	1.01	0.96711	12.813
Pa_4_1360	1.25	0.17108	7.314		1.25	0.28438	7.449		-1.61	0	7.093		2.02	4e-05	7.332	1	-1	0.98915	7.214
Pa_1_15260	1.47	0.06528	11.973		1.47	0.15822	12.115		-1.16	0.00042	11.799		2.03	0.00166	12.038	1	1.19	0.20862	11.867
Pa_1_5090	1.53	0.00971	8.725		1.53	0.03199	8.889		-1.05	0.46176	8.399		2.04	0	8.745	1	1.28	0.08755	8.543
Pa_2_12730	1.48	0.03852	14.025		1.48	0.10412	14.18		-1.59	0.00058	13.817		2.04	0.00085	14.101	1	-1.16	0.42817	13.896
Pa_2_1290	1.63	0.02324	9.754		1.63	0.08884	9.989		-1.56	0.00067	9.731		2.04	0.00415	9.91	1	-1.25	0.22134	9.811
Pa_3_10000	-1.33	0.07768	11.035		-1.33	0.20524	11.214		-1.37	0.02272	10.756		2.04	2e-05	10.892	1	1.97	0.00154	11.088
Pa_2_9410	2.26	0.00061	12.72	1	2.26	0.00756	12.818		-1.36	0.12655	12.612		2.05	0.00286	12.874	1	-1.5	0.11521	12.556
Pa_5_9260	1.48	0.01312	8.407		1.48	0.04926	8.491		-1.21	0.0412	8.147		2.05	0.0001	8.358	1	1.14	0.33126	8.279
Pa_6_5450	1.67	0.00952	8.567		1.67	0.05565	8.799		-1.15	0.12327	8.709		2.05	0.00271	8.882	1	1.06	0.66596	8.621
Pa_7_8640	1.13	0.58198	7.861		1.13	0.68772	8.065		-1.87	1e-05	8.045		2.05	0.00202	8.03	1	-1.04	0.86195	8.08
Pa_1_23610	1.44	0.09389	13.626		1.44	0.20418	13.823		-2.12	5e-05	13.632	1	2.06	0.00161	13.718	1	-1.48	0.10417	13.751
Pa_2_670	1.7	0.00072	11.178		1.7	0.01162	11.307		-1.39	0.00175	10.933		2.06	6e-05	11.214	1	-1.15	0.38182	11.026
Pa_3_2570	1.55	0.0409	14.218		1.55	0.09268	14.269		-1.7	0.00143	13.982		2.06	0.00095	14.168	1	-1.28	0.26827	14.078
Pa_4_6770	1.7	0.00027	9.51		1.7	0.00229	9.715		-1.25	0.0132	9.583		2.06	0	9.74	1	-1.03	0.85051	9.558
Pa_5_12400	1.4	0.20725	7.589		1.4	0.22927	7.532		-1.77	0.00178	7.413		2.06	0.00357	7.471	1	-1.2	0.40641	7.475
Pa_6_2300	1.62	0.02482	6.082		1.62	0.0549	6.229		-1.1	0.43898	5.713		2.06	0.00243	6.111	1	1.15	0.3609	5.831
Pa_6_4800	1.47	0.10636	6.752		1.47	0.09663	6.936		-1.49	0.00293	6.854		2.06	0.00036	6.92	1	-1.06	0.79514	6.873
Pa_7_4890	1.47	0.04358	8.042		1.47	0.05093	8.323		-2.04	0	8.269	1	2.06	1e-05	8.225	1	-1.45	0.0453	8.371
Pa_7_6050	1.47	0.00168	7.477		1.47	0.00627	7.593		-2.19	0	7.417	1	2.06	7e-05	7.414	1	-1.56	5e-05	7.586
Pa_4_4010	1.42	0.26178	11.676		1.42	0.32724	12.015		1.64	0.02419	11.088		2.07	0.00431	11.773	1	2.39	0.00472	11.329	1
Pa_5_1500	1.69	0.0026	10.343		1.69	0.02501	10.617		-1.32	0.08273	10.52		2.07	4e-05	10.662	1	-1.08	0.79577	10.471
Pa_7_6460	1.51	0.05395	14.964		1.51	0.11442	15.115		-1.68	0.0014	14.675		2.07	0.00142	14.997	1	-1.23	0.33473	14.797
Pa_1_10830	1.82	0.00362	7.464		1.82	0.01449	7.773		-1.23	0.10459	7.374		2.08	0.00105	7.713	1	-1.08	0.66596	7.435
Pa_2_4855	1.9	0.00957	9.069		1.9	0.00779	9.284		2.18	8e-05	8.533	1	2.08	2e-05	9.196	1	2.39	0.00069	8.62	1
Pa_3_2520	1.22	0.17906	16.255		1.22	0.32892	16.343		-1.66	3e-05	15.963		2.08	1e-05	16.183	1	1.02	0.91751	16.123
Pa_3_2540	1.55	0.0162	8.93		1.55	0.04959	8.844		-1.27	0.07232	8.404		2.08	0.00026	8.764	1	1.06	0.78	8.485
Pa_4_1960	1.52	0.00522	11.489		1.52	0.03215	11.77		-1.63	0.00036	11.504		2.08	8e-05	11.673	1	-1.19	0.29418	11.612
Pa_7_10120	1.79	0	10.002		1.79	0.00013	10.051		-1.17	0.18935	9.814		2.08	0	10.026	1	-1.01	0.9634	9.838
Pa_5_12170	1.57	0.3234	3.758		1.57	0.2578	3.767		-1.21	0.53488	3.582		2.09	0.00435	3.6	1	1.1	0.84834	3.744
Pa_5_3290	1.7	0.0049	14.489		1.7	0.02859	14.743		-1.77	0.00032	14.403		2.09	0.00014	14.632	1	-1.44	0.09193	14.518
Pa_5_3830	1.72	0.00108	10.017		1.72	0.0202	10.134		-1.14	0.08416	9.874		2.09	0.0008	10.111	1	1.07	0.49988	9.897
Pa_5_4750	-1.31	0.04087	12.212		-1.31	0.00804	12.335		-4.63	0	12.232	1	2.09	0.00038	11.993	1	-1.7	0	12.574
Pa_1_1790	1.58	0.00808	10.304		1.58	0.04594	10.527		-1.63	0.0006	10.385		2.1	0.00015	10.472	1	-1.23	0.29913	10.441
Pa_1_23070	1.5	0.00835	11.805		1.5	0.04867	11.894		-1.5	1e-05	11.749		2.1	0.00012	11.877	1	-1.08	0.5747	11.765
Pa_6_8050	1.12	0.8249	3.267		1.12	0.74453	3.282		-1.35	0.29272	3.264		2.11	0.00459	3.321	1	1.4	0.26841	3.225
Pa_7_1300	1.43	0.13631	7.876		1.43	0.14526	7.977		-1.32	0.02977	7.815		2.11	0.0001	7.948	1	1.11	0.6568	7.844
Pa_3_11090	1.57	0.00393	8.841		1.57	0.01839	9.124		1.31	0.0186	8.496		2.13	0	8.973	1	1.78	0.00164	8.641
Pa_3_4140	1.81	1e-05	9.525		1.81	0.00036	9.765		-1.19	0.01512	9.447		2.13	0	9.721	1	-1.01	0.95579	9.492
Pa_3_70	1.64	0.00011	10.97		1.64	0.00055	11.11		-1.3	0.00695	10.618		2.13	0	10.928	1	1.01	0.96996	10.8
Pa_6_9270	1.46	0.05478	12.838		1.46	0.13178	12.945		-1.44	0.00089	12.58		2.13	0.00083	12.849	1	1.01	0.97199	12.688
Pa_7_2310	1.71	0.00178	11.803		1.71	0.02134	11.971		-1.4	0	11.665		2.13	0.00039	11.925	1	-1.12	0.23303	11.712
Pa_1_16550	1.3	0.32967	6.827		1.3	0.34794	6.985		-1.37	0.03812	6.919		2.14	0.0001	6.998	1	1.2	0.49972	6.906
Pa_1_17430	1.97	0.00041	10.909		1.97	0.00872	11.038		-1.28	0.06619	10.53		2.14	0.00099	10.899	1	-1.17	0.32567	10.67
Pa_1_22130	1.29	0.04309	12.506		1.29	0.13178	12.586		-1.44	0	12.317		2.14	0	12.494	1	1.15	0.17484	12.41
Pa_2_1280	1.74	0.01068	11.236		1.74	0.03716	11.327		-1.48	0.00637	11.113		2.14	0.00064	11.297	1	-1.2	0.38633	11.136
Pa_5_6170	1.91	0.00105	11.653		1.91	0.00847	11.758		-1.38	0.04449	11.438		2.14	0.00039	11.704	1	-1.23	0.30998	11.492
Pa_7_1600	1.79	0.0062	7.751		1.79	0.00876	7.971		-1.51	0.00749	7.688		2.14	0	7.88	1	-1.26	0.33846	7.779
Pa_1_1120	1.45	0.03807	9.273		1.45	0.06991	9.525		1.22	0.06078	8.912		2.15	0	9.365	1	1.81	0.00394	9.057
Pa_2_1990	1.98	0.00153	12.056		1.98	0.01514	12.26		-1.4	0.00099	12.047		2.15	0.00067	12.249	1	-1.29	0.16648	12.058
Pa_4_2780	1.78	0.00104	8.488		1.78	0.00817	8.622		1.31	0.00572	7.991		2.15	3e-05	8.518	1	1.58	0.00225	8.095
Pa_5_12280	1.76	5e-05	12.974		1.76	0.00058	13.2		-1.34	0.0074	12.801		2.15	0	13.084	1	-1.09	0.55229	12.908
Pa_1_20340	1.72	0.0004	12.133		1.72	0.00944	12.242		-1.45	0.00049	11.833		2.16	4e-05	12.148	1	-1.15	0.34526	11.942
Pa_3_8890	1.71	0.00432	11.545		1.71	0.03977	11.732		-1.41	0.00014	11.224		2.16	0.00065	11.592	1	-1.12	0.49126	11.364
Pa_3_9500	2.13	0.0024	9.442	1	2.13	0.00708	9.379		-2.02	0.00255	8.939	1	2.16	0.00081	9.201	1	-1.99	0.01039	9.116
Pa_4_6450	1.58	0.0926	6.078		1.58	0.06702	6.246		-1.29	0.09453	6.237		2.16	0.00063	6.229	1	1.06	0.82103	6.253
Pa_6_11380	1.6	0.00266	12.382		1.6	0.02053	12.547		-1.29	0.08338	12.122		2.16	1e-05	12.423	1	1.05	0.83571	12.246
Pa_6_11430	1.64	0.00108	13.069		1.64	0.00713	13.199		-1.29	0.0658	13.039		2.16	1e-05	13.207	1	1.02	0.92451	13.031
Pa_6_3220	1.8	0.00024	11.864		1.8	0.00704	12		-1.28	0.02119	11.64		2.16	0.00012	11.922	1	-1.06	0.68372	11.716
Pa_7_8760	1.44	0.04228	6.709		1.44	0.10899	6.966		-1.62	9e-05	6.856		2.16	0.0004	6.937	1	-1.09	0.61832	6.884
Pa_1_5820	1.64	0.00134	12.271		1.64	0.02424	12.576		-1.23	0.00146	11.995		2.17	0.00012	12.463	1	1.08	0.49337	12.107
Pa_2_10610	1.65	0.00279	10.375		1.65	0.0266	10.565		-1.3	0.00011	10.085		2.17	0.00017	10.441	1	1.01	0.952	10.208
Pa_7_1030	1.7	0.02034	7.765		1.7	0.02615	7.922		-1.55	0.00514	7.618		2.17	0.00067	7.797	1	-1.21	0.26969	7.743
Pa_1_6250	1.76	0.0021	13.654		1.76	0.01395	13.757		-1.32	0.05426	13.351		2.18	0.00016	13.644	1	-1.07	0.76582	13.46
Pa_1_12930	1.71	0.01659	11.656		1.71	0.04147	11.754		-1.6	0.00299	11.519		2.19	0.00055	11.708	1	-1.25	0.30125	11.565
Pa_2_4930	1.71	0.00196	11.027		1.71	0.02049	11.293		-1.58	9e-05	10.946		2.19	6e-05	11.182	1	-1.23	0.23251	11.057
Pa_4_7750	1.71	0.00614	6.275		1.71	0.01682	6.399		-1.76	1e-05	6.559		2.19	0.00059	6.472	1	-1.38	0.00288	6.486
Pa_0_1300	1.74	0.00089	12.685		1.74	0.0063	12.771		-1.42	0.01559	12.602		2.2	1e-05	12.79	1	-1.13	0.58108	12.583
Pa_4_10	1.62	0.06098	15.72		1.62	0.11355	15.986		-1.43	0.01292	15.666		2.2	0.00169	15.931	1	-1.06	0.84583	15.721
Pa_5_5500	1.53	0.02243	12.708		1.53	0.06178	12.838		-1.74	5e-05	12.756		2.2	0.0001	12.838	1	-1.21	0.30476	12.759
Pa_6_130	1.63	0.01663	11.806		1.63	0.06552	12.049		-1.72	0.00024	11.718		2.2	0.00061	11.898	1	-1.28	0.22138	11.869
Pa_1_9100	1.49	0.03844	11.603		1.49	0.12907	11.834		-1.59	0.0009	11.372		2.21	0.00012	11.64	1	-1.07	0.79339	11.567
Pa_1_9600	1.7	0.00064	11.847		1.7	0.01196	12.015		-1.34	0.0014	11.771		2.21	4e-05	11.968	1	-1.03	0.85046	11.816
Pa_3_8550	1.42	0.04695	8.508		1.42	0.12273	8.695		-1.39	0.01065	8.555		2.21	1e-05	8.661	1	1.12	0.63231	8.59
Pa_4_6540	1.7	0.01869	11.013		1.7	0.07212	11.157		-1.48	0.00188	10.75		2.21	0.00331	11.054	1	-1.14	0.42426	10.853
Pa_7_10480	1.62	0.01563	13.831		1.62	0.06809	13.987		-1.35	0.00053	13.626		2.21	0.00114	13.894	1	1.01	0.95745	13.716
Pa_0_670	1.67	0.00043	9.242		1.67	0.00713	9.503		1.02	0.86654	8.96		2.22	0	9.412	1	1.35	0.01412	9.051
Pa_1_12525	1.6	0.05566	5.498		1.6	0.09951	5.482		-1.07	0.79871	4.77		2.22	0.00259	5.19	1	1.3	0.33178	5.061
Pa_1_3670	1.85	0.00246	12.808		1.85	0.01258	12.973		-1.43	0.01972	12.658		2.22	0.00052	12.92	1	-1.2	0.31976	12.711
Pa_2_11520	1.84	0.00046	11.56		1.84	0.00979	11.662		-1.63	0	11.478		2.22	0.00013	11.629	1	-1.35	0.02438	11.518
Pa_5_8140	-1.06	0.79475	13.472		-1.06	0.83059	13.369		-1.89	1e-05	13.047		2.22	0.00038	13.091	1	1.25	0.07574	13.308
Pa_6_3350	1.45	0.02975	9.542		1.45	0.08454	9.75		-1.11	0.35072	9.105		2.22	1e-05	9.489	1	1.37	0.07757	9.366
Pa_6_90	1.53	0.00089	12.838		1.53	0.0095	13.021		-1.32	0.01218	12.779		2.22	0	12.981	1	1.1	0.58929	12.819
Pa_1_15250	1.39	0.08114	10.057		1.39	0.11845	10.127		-1.04	0.60907	9.563		2.23	3e-05	9.947	1	1.55	0.00032	9.743
Pa_1_15600	1.7	0.00242	12.119		1.7	0.01667	12.348		-1.34	0.02097	11.981		2.23	2e-05	12.253	1	-1.02	0.93891	12.076
Pa_1_22930	1.63	0.00382	13.11		1.63	0.01154	13.331		-1.45	0.00069	13.027		2.23	0	13.242	1	-1.06	0.7524	13.113
Pa_2_11900	1.38	0.11551	15.692		1.38	0.26926	15.777		-1.5	0.01021	15.346		2.23	0.00027	15.638	1	1.08	0.80855	15.485
Pa_4_4700	1.48	0.00694	13.109		1.48	0.0351	13.314		-1.5	0.00147	12.846		2.23	0	13.146	1	1.01	0.97924	13.014
Pa_4_6080	1.9	0.00034	13.345		1.9	0.00397	13.535		-1.27	0.11266	13.269		2.23	4e-05	13.522	1	-1.08	0.72747	13.282
Pa_7_5780	1.77	0.00142	11.84		1.77	0.01977	12.073		-1.4	0.00382	11.824		2.23	0.00017	12.037	1	-1.11	0.58618	11.861
Pa_0_1610	1.48	0.03324	13.964		1.48	0.09224	14.092		-1.61	0.00236	13.896		2.24	0.00018	14.034	1	-1.06	0.79514	13.95
Pa_1_17020	1.66	0.0066	11.476		1.66	0.02673	11.545		-1.34	0.08236	11.136		2.24	5e-05	11.391	1	1.01	0.96831	11.286
Pa_2_8115	1.38	0.03732	13.376		1.38	0.06785	13.469		-1.18	0.28942	13.27		2.24	0	13.479	1	1.37	0.09828	13.26
Pa_5_6120	1.67	0.00114	10.396		1.67	0.01033	10.629		-1.24	0.01195	10.304		2.24	0	10.559	1	1.08	0.63119	10.372
Pa_1_23800	1.67	0.00441	9.047		1.67	0.02709	9.134		-1.47	0.00317	8.854		2.25	6e-05	9.057	1	-1.1	0.6639	8.931
Pa_2_10300	1.29	0.05827	9.267		1.29	0.15496	9.396		-1.29	0.00304	9.036		2.25	0	9.253	1	1.36	0.01122	9.179
Pa_4_3030	1.16	0.46367	6.304		1.16	0.49829	6.451		-1.55	0.00276	6.124		2.25	1e-05	6.167	1	1.25	0.24519	6.408
Pa_4_6910	1.55	0.01033	8.122		1.55	0.04701	8.32		-1.38	0.01042	8.334		2.25	7e-05	8.41	1	1.05	0.82061	8.244
Pa_1_5380	1.71	0.05399	13.092		1.71	0.13038	13.305		-2.3	0.00031	12.838	1	2.26	0.00104	13.061	1	-1.74	0.1023	13.09
Pa_3_3480	1.97	2e-05	7.697		1.97	0.00028	7.97		-1.26	0.05698	7.927		2.26	0	8.037	1	-1.1	0.64817	7.861
Pa_4_7850	1.57	0.00734	9.946		1.57	0.02423	10.157		-1.31	0.00252	9.771		2.26	0	10.02	1	1.1	0.61911	9.908
Pa_6_10130	1.63	0.07283	8.737		1.63	0.12754	8.817		-1.44	0.03935	8.273		2.26	0.00344	8.593	1	-1.04	0.89577	8.491
nad4L	-1.22	0.57101	7.348		-1.22	0.38917	7.538		-2.78	0	7.133	1	2.27	0.00014	7.173	1	-1	0.97784	7.498
Pa_3_11210	-1.12	0.54855	11.062		-1.12	0.47105	11.254		-2.71	0	10.948	1	2.27	0.00019	10.92	1	-1.06	0.55425	11.282
Pa_4_980	1.3	0.04506	12.194		1.3	0.1075	12.462		-1.41	0.00166	11.929		2.27	0	12.203	1	1.23	0.19609	12.188
Pa_1_10775	1.09	0.87315	3.705		1.09	0.87628	3.724		-1.23	0.44772	3.642		2.28	0.00158	3.694	1	1.7	0.22062	3.672
Pa_2_5930	1.81	0.0219	10.461		1.81	0.05159	10.621		-1.68	0.00714	10.234		2.28	0.00147	10.526	1	-1.33	0.26842	10.328
Pa_2_8000	1.58	0.00803	10.337		1.58	0.04394	10.481		-1.51	7e-05	10.253		2.28	0.00011	10.406	1	-1.05	0.77428	10.325
Pa_4_3880	1.73	0.021	13.931		1.73	0.07516	14.117		-2.38	0	13.889	1	2.28	0.00107	13.995	1	-1.8	0.01127	14.01
Pa_6_10870	1.89	0.00136	11.574		1.89	0.0076	11.705		-1.42	0.06304	11.395		2.28	0.00012	11.673	1	-1.19	0.48382	11.427
Pa_2_7390	1.87	1e-05	11.57		1.87	0.00104	11.76		-1.04	0.70185	11.496		2.29	0	11.75	1	1.17	0.1468	11.497
Pa_2_9430	1.68	0.00599	11.407		1.68	0.04191	11.644		-1.44	0.00628	11.379		2.29	6e-05	11.592	1	-1.05	0.84249	11.431
Pa_2_2560	1.87	0.00058	9.937		1.87	0.01166	10.125		-1.01	0.92761	9.722		2.3	0.00017	10.093	1	1.22	0.08634	9.754
Pa_2_660	1.82	0.00202	12.596		1.82	0.00648	12.619		-1.54	0.03835	12.414		2.3	1e-05	12.593	1	-1.22	0.47698	12.439
Pa_6_10260	1.82	0.00039	14.769		1.82	0.00635	15.051		-1.59	0.00162	14.623		2.3	6e-05	14.957	1	-1.25	0.15485	14.707
Pa_4_6000	1.52	0.03916	12.37		1.52	0.0796	12.399		-1.2	0.10624	11.978		2.31	7e-05	12.253	1	1.27	0.17159	12.12
Pa_6_4690	1.97	0.00202	12.712		1.97	0.02793	12.953		-1.32	0.00971	12.446		2.31	0.00267	12.836	1	-1.13	0.42569	12.562
Pa_1_15960	1.59	0.00535	11.248		1.59	0.02958	11.315		-1.33	0.17869	11.006		2.32	3e-05	11.25	1	1.1	0.73975	11.072
Pa_4_9700	1.89	0.00041	12.863		1.89	0.00575	13.022		-1.14	0.40895	12.718		2.32	3e-05	13.027	1	1.07	0.75272	12.714
Pa_0_495	1.09	0.82132	6.405		1.09	0.8357	6.693		-1.05	0.77216	6.172		2.33	0.00069	6.504	1	2.05	0.00088	6.361	1
Pa_2_4820	1.86	0.00379	10.262		1.86	0.02002	10.343		-1.3	0.00127	9.882		2.33	0.00017	10.301	1	-1.04	0.83608	9.924
Pa_3_10500	1.58	0.00083	13.477		1.58	0.01025	13.777		-1.28	0.00134	13.432		2.33	0	13.709	1	1.15	0.4094	13.5
Pa_3_6950	1.99	0.00189	12.451		1.99	0.02901	12.71		-1.22	0.10035	12.569		2.33	0.0033	12.767	1	-1.04	0.82205	12.514
Pa_4_4360	1.54	0.00732	8.224		1.54	0.03365	8.328		-1.74	0.01071	8.022		2.33	0	8.171	1	-1.15	0.63302	8.174
Pa_4_990	1.34	0.03993	13.043		1.34	0.09497	13.319		-1.69	1e-05	12.789		2.33	0	13.058	1	1.03	0.90558	13.049
Pa_5_12140	1.94	0.00064	7.765		1.94	0.00912	7.83		-1.44	0.00044	7.59		2.33	9e-05	7.826	1	-1.2	0.2725	7.594
Pa_1_1590	1.63	0.02553	8.208		1.63	0.07751	8.41		-1.42	0.00326	8.072		2.34	0.00134	8.367	1	1.01	0.94669	8.125
Pa_4_975	1.32	0.28976	7.512		1.32	0.22995	7.631		-1.34	0.02779	7.466		2.34	0	7.609	1	1.33	0.21113	7.488
Pa_1_4840	1.5	0.00612	11.953		1.5	0.03977	12.204		-1.4	0.00025	11.765		2.35	0	12.052	1	1.12	0.45986	11.917
Pa_4_5030	2.03	0.06546	5.233		2.03	0.04095	5.463		-1.01	0.98633	5.029		2.35	0.00315	5.366	1	1.15	0.76384	5.126
Pa_1_16860	1.76	0.00355	11.129		1.76	0.03579	11.353		-1.58	8e-05	11.2		2.36	0.00036	11.357	1	-1.18	0.32771	11.196
Pa_1_2500	1.66	0.01178	12.314		1.66	0.05931	12.469		-1.87	0	12.131		2.36	0.00044	12.348	1	-1.31	0.08244	12.252
Pa_4_2770	2.14	0.00047	9.68	1	2.14	0.01206	9.71		-1.26	0.05105	9.709		2.36	0.00118	9.752	1	-1.14	0.46166	9.667
Pa_1_15010	1.17	0.59019	12.101		1.17	0.67056	12.049		-1.13	0.01109	11.285		2.37	0.00011	11.709	1	1.8	0.00555	11.61
Pa_2_2180	1.39	0.039	10.06		1.39	0.15236	10.205		1.16	0.05966	10.059		2.37	5e-05	10.262	1	1.96	1e-05	9.999
Pa_7_10380	1.7	0.00554	12.931		1.7	0.0301	13.261		-1.35	0.09222	12.783		2.38	4e-05	13.157	1	1.04	0.90869	12.887
Pa_1_8140	1.94	0.00072	12.63		1.94	0.01447	12.963		-1.12	0.43744	12.502		2.4	0.00023	12.934	1	1.11	0.63119	12.546
Pa_2_9280	1.76	0.00022	12.411		1.76	0.00405	12.647		-1.23	0.01767	12.265		2.4	0	12.583	1	1.1	0.56549	12.33
Pa_7_8040	1.91	0.01434	7.253		1.91	0.04208	7.329		-1.97	4e-05	6.789		2.4	0.00078	7.154	1	-1.57	0.02999	6.959
Pa_1_8710	1.51	0.00888	9.926		1.51	0.04465	10.02		-1.29	0.01254	9.822		2.41	1e-05	9.976	1	1.24	0.13456	9.867
Pa_2_100	1.62	0.00962	12.499		1.62	0.06609	12.736		-1.44	0.00025	12.371		2.41	0.00019	12.665	1	1.03	0.85506	12.433
Pa_2_8130	1.88	0.21496	6.05		1.88	0.23543	6.423		2.18	0.00033	5.73	1	2.42	0.00186	6.355	1	2.82	0.02024	5.799
Pa_2_8320	2.34	0.00433	12.855	1	2.34	0.02073	12.884		-2.35	0.00219	12.487	1	2.42	0.003	12.802	1	-2.28	0.01597	12.595
Pa_7_2740	1.73	7e-05	11.738		1.73	0.00466	11.634		-1.34	0.04492	11.438		2.42	0	11.641	1	1.04	0.85251	11.43
Pa_7_9140	1.54	0.07562	9.061		1.54	0.14005	9.199		-2.07	0	8.859	1	2.43	0.00079	9.109	1	-1.31	0.0784	8.949
Pa_3_10840	2	0.00098	11.333	1	2	0.00554	11.509		-1.59	0.06317	10.88		2.44	0.0001	11.306	1	-1.3	0.37127	11.083
Pa_5_11490	1.62	0.0056	9.056		1.62	0.02449	9.296		-1.16	0.29598	8.847		2.44	0	9.165	1	1.29	0.19467	8.975
Pa_5_12915	1.52	0.00173	10.086		1.52	0.01991	10.311		-1.55	0.00018	10.169		2.44	0	10.285	1	1.04	0.84317	10.195
Pa_2_5720	1.63	0.22216	4.907		1.63	0.20307	5.194		-1.02	0.95598	4.798		2.45	0.00201	5.02	1	1.47	0.28907	4.961
Pa_6_3280	2.2	0.00047	12.886	1	2.2	0.00864	13.056		-1.2	0.30058	12.613		2.45	0.00079	13.006	1	-1.08	0.75272	12.663
Pa_4_2940	1.89	0.00518	11.826		1.89	0.03522	11.948		-1.43	0.04249	11.656		2.46	0.00078	11.917	1	-1.1	0.70914	11.687
Pa_6_4590	1.58	0.03303	7.236		1.58	0.05998	7.404		-1.71	0.00427	7.533		2.47	0.00015	7.444	1	-1.09	0.70785	7.493
Pa_1_8510	1.93	0.026	15.252		1.93	0.06385	15.236		-1.89	0.03276	14.946		2.48	0.00174	15.158	1	-1.46	0.32771	15.027
Pa_6_840	1.59	0.0356	10.365		1.59	0.07254	10.594		-1.57	0.01366	10.136		2.48	1e-05	10.4	1	-1.01	0.98342	10.33
Pa_1_14420	1.68	0.00402	11.02		1.68	0.04061	11.203		-1.61	0.00394	11.022		2.49	4e-05	11.16	1	-1.08	0.76049	11.065
Pa_2_2700	1.83	0.0006	9.327		1.83	0.01056	9.561		-1.41	0.00011	9.224		2.49	3e-05	9.489	1	-1.04	0.79388	9.297
Pa_5_7830	1.45	0.05203	7.574		1.45	0.12704	7.921		-1.25	0.18442	7.51		2.49	5e-05	7.808	1	1.37	0.14044	7.623
Pa_1_615	1.63	0.00616	10.762		1.63	0.04114	10.922		-1.3	0.06149	10.526		2.5	3e-05	10.804	1	1.18	0.40381	10.642
Pa_1_7590	1.96	0.00024	11.133		1.96	0.00299	11.34		-1.37	0.00079	11.089		2.5	0	11.31	1	-1.08	0.71645	11.119
Pa_7_5420	1.84	0.00722	14.961		1.84	0.03773	15.128		-2.06	0.00071	14.65	1	2.5	0.00071	14.91	1	-1.52	0.07437	14.868
Pa_1_9280	2.18	0.00226	9.102	1	2.18	0.02242	9.362		-1.53	4e-05	9.123		2.51	0.00288	9.361	1	-1.33	0.02387	9.124
Pa_2_610	1.07	0.86336	14.671		1.07	0.8807	14.562		-1.03	0.54593	13.865		2.52	0	14.3	1	2.28	0.00296	14.14	1
Pa_5_2420	1.72	0.04002	11.694		1.72	0.09713	11.771		-2.08	0.00033	11.551	1	2.52	0.00141	11.706	1	-1.42	0.1619	11.621
Pa_7_3820	1.7	0.01536	11.553		1.7	0.06113	11.823		-1.82	0.00011	11.408		2.53	5e-05	11.646	1	-1.23	0.42132	11.586
Pa_1_23930	1.61	0.06634	11.885		1.61	0.13179	12.007		-1.72	0.00122	11.653		2.54	0.00107	11.917	1	-1.09	0.73388	11.76
Pa_7_9900	1.86	2e-05	9.38		1.86	0.00174	9.587		-1.1	0.14027	9.355		2.54	0	9.612	1	1.24	0.03965	9.33
Pa_3_7200	1.47	0.01614	13.728		1.47	0.07087	13.815		-1.34	0.00782	13.484		2.55	0	13.727	1	1.3	0.13608	13.572
Pa_5_805	1.95	0.00075	11.28		1.95	0.00711	11.377		-1.57	0.01315	10.95		2.55	1e-05	11.276	1	-1.2	0.47844	11.051
Pa_7_7290	1.94	0.00053	8.395		1.94	0.0006	8.752		-1.73	0	8.394		2.55	0	8.635	1	-1.31	0.05525	8.51
Pa_4_1900	1.71	0.00062	12.251		1.71	0.0032	12.461		1.01	0.95255	11.941		2.56	0	12.365	1	1.51	0.01718	12.036
Pa_4_8880	1.73	0.05351	6.347		1.73	0.05812	6.538		-1.3	0.13602	5.952		2.56	0.00035	6.425	1	1.14	0.59834	6.065
Pa_2_1180	1.96	0.00018	10.454		1.96	0.00197	10.575		-1.34	0.02075	10.263		2.57	0	10.537	1	-1.02	0.93117	10.3
Pa_1_23910	1.84	0.00071	12.22		1.84	0.01052	12.304		-1.55	0.00023	12.127		2.58	1e-05	12.279	1	-1.11	0.58501	12.151
Pa_2_8250	1.74	0.00592	12.124		1.74	0.01229	12.162		-1.71	0.02285	11.938		2.58	0	12.095	1	-1.15	0.66627	12.005
Pa_7_130	1.18	0.43726	7.931		1.18	0.47753	8.094		-2.19	2e-05	7.89	1	2.58	0.00014	7.858	1	-1	0.97481	8.126
Pa_5_9360	1.88	0.10874	2.945		1.88	0.17038	2.983		-1.11	0.70788	2.565		2.59	0.0001	2.859	1	1.24	0.67397	2.689
Pa_7_280	1.61	0.02769	13.478		1.61	0.05471	13.626		-1.34	0.01394	13.183		2.59	1e-05	13.508	1	1.2	0.35021	13.302
Pa_1_22440	1.99	0.00613	10.473		1.99	0.03833	10.633		-1.81	0.00266	10.243		2.6	0.00206	10.509	1	-1.39	0.12902	10.367
Pa_7_6960	1.6	0.02007	9.432		1.6	0.057	9.565		-1.54	0.00367	9.117		2.6	7e-05	9.41	1	1.05	0.80755	9.268
Pa_5_7215	1.78	0.00307	6.963		1.78	0.00694	7.04		1.13	0.59336	6.402		2.61	0.00015	6.888	1	1.66	0.00251	6.553
Pa_1_21590	1.96	0.01291	8.887		1.96	0.0427	9.176		-1.51	0.01278	8.857		2.62	3e-05	9.098	1	-1.13	0.73104	8.936
Pa_5_240	1.86	0.04628	7.157		1.86	0.06459	7.396		-1.21	0.34314	7.101		2.62	0.00062	7.341	1	1.16	0.62952	7.157
Pa_6_3330	2.02	0.00203	9.302	1	2.02	0.01805	9.687		-1.47	0.01111	9.087		2.62	5e-05	9.463	1	-1.14	0.63752	9.304
Pa_6_3900	2.37	0.00016	11.97	1	2.37	0.0076	12.201		-1.85	0.00257	12.195		2.62	0.00172	12.27	1	-1.67	0.0067	12.127
Pa_1_22180	1.67	0.00154	9.669		1.67	0.00309	9.785		-1.23	0.10744	9.313		2.63	0	9.664	1	1.28	0.09491	9.433
Pa_1_16970	1.64	0.01697	10.391		1.64	0.09458	10.646		-1.87	0	10.585		2.64	0.00016	10.658	1	-1.16	0.43446	10.573
Pa_3_9380	2.44	0.00081	6.843	1	2.44	0.00816	6.964		-1.29	0.0933	6.704		2.64	0.00035	6.986	1	-1.19	0.50867	6.682
Pa_5_3570	1.92	0.00245	8.899		1.92	0.00824	9.185		-1.68	9e-05	8.993		2.64	0	9.116	1	-1.22	0.40379	9.061
Pa_4_9800	1.85	0.01438	11.022		1.85	0.05622	11.415		-1.85	0.0067	11.104		2.65	0.00033	11.316	1	-1.29	0.42141	11.203
Pa_6_10590	1.69	0.00806	13.197		1.69	0.04783	13.409		-1.6	0.00146	13.13		2.65	5e-05	13.339	1	-1.02	0.93117	13.2
Pa_1_12810	1.79	0.00385	9.628		1.79	0.036	9.742		-1.97	1e-05	9.503		2.66	0.00015	9.638	1	-1.33	0.11127	9.607
Pa_1_3290	1.94	0.02237	8.378		1.94	0.07294	8.738		-1.23	0.46046	8.381		2.66	0.00041	8.681	1	1.12	0.80395	8.438
Pa_2_9810	2.32	0.00237	11.21	1	2.32	0.02238	11.514		-1.53	0.02815	11.203		2.66	0.00192	11.499	1	-1.33	0.28079	11.219
Pa_5_10840	1.91	0.00035	9.832		1.91	0.01206	10.103		-1.73	5e-05	9.88		2.66	6e-05	10.044	1	-1.24	0.15603	9.939
Pa_2_1890	1.82	0.01774	9.874		1.82	0.03199	9.897		-1.67	0.06278	9.599		2.67	0.0003	9.845	1	-1.14	0.70563	9.651
Pa_6_9340	2.11	0.00169	11.85	1	2.11	0.02393	12.116		-2.11	0	11.823	1	2.67	0.00075	12.033	1	-1.66	0.00696	11.909
Pa_5_5510	2.38	0.00074	7.539	1	2.38	0.00956	7.738		-1.02	0.89292	7.634		2.68	0.00098	7.867	1	1.1	0.61172	7.508
Pa_2_14040	1.47	0.22139	3.648		1.47	0.24513	3.712		-1.22	0.58376	3.599		2.69	0.00167	3.696	1	1.5	0.24062	3.615
Pa_7_4240	2.39	0.00105	12.191	1	2.39	0.0101	12.388		-1.16	0.56664	12.057		2.69	0.00083	12.427	1	-1.03	0.93242	12.018
Pa_1_1690	2.03	0.00115	12.852	1	2.03	0.01074	13.142		-1.64	0.00059	12.57		2.7	2e-05	12.928	1	-1.23	0.35924	12.772
Pa_1_2350	2.38	0.00212	12.42	1	2.38	0.01149	12.521		-2.13	0.00494	12.089	1	2.71	0.00134	12.377	1	-1.88	0.02904	12.234
Pa_5_980	2.06	0.06275	6.39		2.06	0.08914	6.463		-2.17	0.00309	6.464	1	2.71	0.00124	6.533	1	-1.64	0.23892	6.393
Pa_1_6930	1.87	0.01758	13.927		1.87	0.04077	14.215		-2.55	5e-05	13.775	1	2.72	4e-05	13.997	1	-1.75	0.0547	13.993
Pa_3_2230	2.1	0.00202	10.446	1	2.1	0.01653	10.596		-1.34	0.06861	10.326		2.73	0.00023	10.594	1	-1.03	0.92039	10.328
Pa_3_5330	2	0.00192	11.645	1	2	0.01831	11.84		-1.59	0.00398	11.3		2.73	9e-05	11.696	1	-1.16	0.5318	11.444
Pa_5_7220	1.7	0.00518	11.392		1.7	0.02308	11.492		-1.04	0.81066	10.826		2.74	0	11.34	1	1.54	0.02093	10.978
Pa_6_9430	1.64	0.08075	6.888		1.64	0.11673	7.049		-1.29	0.29115	6.766		2.75	1e-05	7.038	1	1.31	0.47536	6.777
Pa_5_6460	1.5	0.01327	11.448		1.5	0.05058	11.747		-1.43	0.00321	11.21		2.76	0	11.538	1	1.29	0.22729	11.42
Pa_6_10990	1.73	0.01497	14.037		1.73	0.08407	14.267		-1.81	5e-05	13.783		2.76	0.00071	14.093	1	-1.13	0.51604	13.982
Pa_5_7800	2.76	0.00059	8.659	1	2.76	0.00886	8.809		-2.25	0.00077	8.618	1	2.77	0.003	8.801	1	-2.24	0.00289	8.626	1
Pa_6_160	1.62	9e-05	9.794		1.62	0.0022	10.004		-2.12	0	9.795	1	2.79	0	9.866	1	-1.23	0.15083	9.924
Pa_6_10580	2.11	0.02124	12.336		2.11	0.04851	12.35		-2.18	0.00684	11.936		2.8	0.00033	12.189	1	-1.64	0.22738	12.106
Pa_6_7965	2.02	0.05631	4.62		2.02	0.08079	4.673		-1.31	0.47043	4.5		2.8	1e-05	4.718	1	1.06	0.92764	4.456
Pa_5_11600	2.15	0.00537	10.977		2.15	0.02901	11.113		-1.68	0.01368	10.889		2.81	0.00102	11.072	1	-1.28	0.35445	10.931
Pa_6_9890	1.86	0.0015	14.214		1.86	0.01208	14.496		-1.61	0.00891	14.111		2.81	0	14.375	1	-1.07	0.83932	14.229
Pa_1_15320	2.02	0.0047	10.576	1	2.02	0.02738	10.738		-1.81	0.00033	10.582		2.82	0.00046	10.762	1	-1.29	0.21842	10.568
Pa_1_9740	2.08	0.00225	11.068	1	2.08	0.02105	11.267		-1.39	0.04087	10.938		2.82	0.00027	11.239	1	-1.02	0.94575	10.966
Pa_1_11530	1.77	0.03028	7.92		1.77	0.03118	8.205		-1.07	0.55033	7.756		2.84	9e-05	8.127	1	1.5	0.00022	7.834
Pa_5_8660	1.95	0.01435	9.081		1.95	0.0498	9.103		-1.52	0.00419	8.701		2.84	0.00036	8.971	1	-1.05	0.89113	8.833
Pa_1_21210	1.87	0.01846	10.483		1.87	0.04873	10.564		-1.78	0.01253	10.048		2.85	0.0001	10.408	1	-1.16	0.66454	10.203
Pa_7_5250	1.91	0.01059	7.486		1.91	0.03833	7.82		-1.7	0.00187	7.581		2.85	4e-05	7.759	1	-1.14	0.66627	7.642
Pa_2_11930	1.91	0.00693	10.158		1.91	0.03725	10.422		-2.25	0.00017	9.876	1	2.86	0.00016	10.214	1	-1.5	0.10852	10.085
Pa_1_15240	1.28	0.42394	13.777		1.28	0.49666	13.741		-1.26	0.00033	13.113		2.87	0	13.478	1	1.78	0.03185	13.376
Pa_5_315	2.16	0.00731	7.602		2.16	0.01864	7.767		-1.48	0.03509	7.323		2.87	0.00028	7.626	1	-1.11	0.70608	7.464
Pa_2_10530	1.85	0.01297	13.241		1.85	0.0769	13.53		-1.79	0.00046	13.219		2.88	0.00048	13.453	1	-1.15	0.59353	13.296
Pa_6_9280	1.68	0.05335	14.679		1.68	0.14553	14.807		-1.6	0.00199	14.39		2.89	0.00048	14.679	1	1.08	0.793	14.518
Pa_5_11930	1.97	0.00614	12.471		1.97	0.03346	12.646		-1.81	0.00523	12.169		2.9	0.00012	12.49	1	-1.23	0.49185	12.324
Pa_5_4630	1.89	0.00031	10.602		1.89	0.00957	10.811		-1.69	0	10.406		2.9	0	10.667	1	-1.1	0.57206	10.55
Pa_7_7070	2.08	0.0107	11.964		2.08	0.05664	12.074		-2.3	3e-05	11.598	1	2.9	0.00105	11.865	1	-1.65	0.05912	11.807
Pa_2_4370	1.78	0.00181	13.334		1.78	0.00616	13.653		-1.06	0.69109	13.09		2.92	0	13.531	1	1.55	0.03093	13.212
Pa_1_2580	1.94	0.00568	14.924		1.94	0.03212	15.112		-2.03	5e-05	14.69	1	2.93	1e-05	14.935	1	-1.34	0.31318	14.868
Pa_1_16130	1.82	0.00057	11.92		1.82	0.00323	12.241		-1.53	0.00263	11.781		2.94	0	12.098	1	1.05	0.85506	11.924
Pa_5_12410	2.07	0.00699	11.831		2.07	0.0223	11.824		-1.97	0.0087	11.449		2.95	7e-05	11.678	1	-1.38	0.3372	11.59
Pa_4_5980	1.93	0.02262	10.359		1.93	0.05732	10.652		-1.97	0.00255	10.151		2.96	4e-05	10.404	1	-1.29	0.49185	10.391
Pa_1_17250	2.42	0.0044	11.388	1	2.42	0.03736	11.6		1.11	0.38514	10.953		2.97	0.0018	11.475	1	1.37	0.21119	11.077
Pa_4_8300	1.66	0.0141	9.552		1.66	0.0704	9.788		-1.33	0.09414	9.235		2.97	4e-05	9.608	1	1.35	0.16553	9.415
Pa_7_11100	1.86	0.02423	14.207		1.86	0.08212	14.436		-3.42	0	14.339	1	2.97	0.00021	14.298	1	-2.14	0.01	14.468
Pa_2_8440	1.8	0.02829	10.987		1.8	0.09823	11.313		-1.68	0.01535	10.799		2.98	9e-05	11.098	1	-1.01	0.97595	11.014
Pa_5_810	1.91	0.00432	11.852		1.91	0.01917	11.945		-1.88	0.00953	11.433		2.98	3e-05	11.758	1	-1.21	0.54963	11.62
Pa_5_7695	1.97	0.02499	6.821		1.97	0.08012	6.982		-1.95	0.00598	6.717		3.01	0.00423	6.897	1	-1.28	0.35264	6.803
Pa_1_9040	2.17	0.00039	12.334	1	2.17	0.01159	12.555		-1.09	0.37463	12.031		3.03	0.0001	12.467	1	1.28	0.06243	12.116
Pa_2_3340	2	0.00052	7.958	1	2	0.0085	8.194		-1.16	0.09484	7.629		3.03	0	8.045	1	1.3	0.17852	7.778
Pa_2_6278	1.95	0.00429	10.536		1.95	0.01765	10.838		-1.44	0.03128	10.338		3.03	0	10.72	1	1.08	0.83526	10.456
Pa_3_2770	2.13	0.00221	10.467	1	2.13	0.01821	10.645		-1.59	0.03341	10.174		3.03	6e-05	10.509	1	-1.12	0.74078	10.315
Pa_5_90	2.11	0.00147	8.739	1	2.11	0.01307	9.049		-2.04	0.00016	8.734	1	3.03	1e-05	8.914	1	-1.42	0.19147	8.87
Pa_1_7260	1.96	0.0129	15.24		1.96	0.05339	15.363		-1.98	0.00174	14.975		3.04	9e-05	15.238	1	-1.27	0.4774	15.1
Pa_3_9350	2.2	0.00221	12.833	1	2.2	0.01322	13.173		-2.04	0.00088	12.71	1	3.04	3e-05	13.001	1	-1.48	0.17346	12.881
Pa_2_2110	1.58	0.13487	11.62		1.58	0.21737	11.85		-2.39	0	11.529	1	3.05	0.00085	11.725	1	-1.24	0.16613	11.643
Pa_6_9540	1.68	0.0106	12.649		1.68	0.0345	12.968		-2.16	5e-05	12.562	1	3.06	0	12.78	1	-1.19	0.53948	12.751
Pa_4_515	2.19	0.00066	7.031	1	2.19	0.00911	7.161		-1.41	0.11402	6.861		3.07	7e-05	7.114	1	-1	0.98687	6.906
Pa_3_9660	2.11	0.00973	9.272		2.11	0.0289	9.571		-1.58	0.01254	8.151		3.08	7e-05	8.93	1	-1.08	0.8267	8.773
Pa_5_11800	1.42	0.00406	8.777		1.42	0.03716	8.909		1.31	0.00261	8.134		3.08	0	8.702	1	2.85	0	8.335	1
Pa_1_6190	2.1	0.01259	13.812		2.1	0.06842	14.224		-2.01	0.00042	13.683	1	3.09	0.00134	14.084	1	-1.37	0.26589	13.823
Pa_2_110	2.01	0.00322	13.69	1	2.01	0.02943	13.919		-1.64	0.00135	13.354		3.11	4e-05	13.769	1	-1.06	0.84139	13.503
Pa_3_3090	1.88	0.01022	14.781		1.88	0.05368	14.962		-2.36	1e-05	14.703	1	3.11	4e-05	14.872	1	-1.43	0.18979	14.793
Pa_7_10740	2.33	0.00258	8.427	1	2.33	0.01889	8.836		-2.33	0.00024	8.525	1	3.12	7e-05	8.741	1	-1.74	0.08596	8.637
Pa_1_19345	2.07	0.02728	13.165		2.07	0.06842	13.226		-2.26	0.00315	12.758	1	3.13	0.00019	13.099	1	-1.49	0.32928	12.873
Pa_5_12080	2.14	0.02614	9.864		2.14	0.05481	9.927		-2.14	0.00383	9.406	1	3.13	0.00087	9.73	1	-1.46	0.26827	9.604
Pa_1_24430	1.78	0.00734	9.386		1.78	0.03568	9.659		-2.14	0.00357	9.276	1	3.14	6e-05	9.459	1	-1.22	0.51489	9.476
Pa_1_8700	2.27	0.00292	12.204	1	2.27	0.01837	12.328		-1.55	0.0757	11.805		3.15	0.00024	12.152	1	-1.12	0.75571	11.975
Pa_6_3290	2.22	0.0033	10.995	1	2.22	0.02136	11.15		-1.77	0.01087	10.669		3.15	0.00016	11.022	1	-1.24	0.48754	10.797
Pa_1_13300	2.01	0.00518	13.318		2.01	0.02796	13.489		-1.58	0.03502	12.956		3.16	3e-05	13.34	1	-1.01	0.98471	13.105
Pa_1_13780	1.94	0.00732	10.157		1.94	0.01886	10.086		-1.68	0.00927	9.636		3.16	0	9.903	1	-1.03	0.93859	9.825
Pa_2_7580	1.84	0.01133	14.024		1.84	0.05389	14.261		-2	0.0004	13.825	1	3.16	0.0001	14.115	1	-1.16	0.56237	13.971
Pa_2_1380	2.72	0.00212	15.257	1	2.72	0.01692	15.325		-2.8	0.00063	14.877	1	3.17	0.00016	15.175	1	-2.41	0.03131	15.026
Pa_5_12800	2.49	0.00377	13.137	1	2.49	0.02289	13.249		-2.03	0.01131	12.976		3.18	0.00018	13.195	1	-1.59	0.24575	13.029
Pa_1_22530	1.85	0.01133	13.796		1.85	0.06456	14.147		-2.24	0.00012	13.926	1	3.21	3e-05	14.092	1	-1.29	0.40128	13.975
Pa_3_10510	1.74	0.00106	10.746		1.74	0.01777	11.054		-1.37	0.00022	10.448		3.21	0	10.871	1	1.34	0.06823	10.631
Pa_4_6870	2.19	0.01815	13.809		2.19	0.04788	13.851		-1.74	0.04431	13.602		3.21	0.00059	13.823	1	-1.18	0.67699	13.63
Pa_6_2880	2.06	0.01947	13.932		2.06	0.07175	13.998		-3.08	1e-05	13.836	1	3.21	0.00015	13.914	1	-1.97	0.04948	13.92
Pa_6_9110	2.04	0.01239	9.006		2.04	0.05584	9.274		-1.44	0.0693	8.647		3.22	0.00038	9.245	1	1.09	0.79102	8.675
Pa_5_975	2.26	0.00067	8.567	1	2.26	0.01516	8.809		-1.41	0.02045	8.426		3.23	0.00026	8.72	1	1.02	0.94237	8.516
Pa_1_18880	1.76	0.01942	8.489		1.76	0.07392	8.742		-2.08	0.00029	8.614	1	3.29	4e-05	8.668	1	-1.11	0.7262	8.688
Pa_5_2300	2.43	0.01195	5.081		2.43	0.03317	5.236		-1.58	0.39546	4.873		3.29	0.00496	5.083	1	-1.17	0.79961	5.032
Pa_5_8610	2.36	0.00332	8.899	1	2.36	0.02326	9.101		-1.85	0.00016	8.752		3.29	0.00039	9.032	1	-1.33	0.21121	8.823
Pa_1_5470	1.96	0.02078	13.76		1.96	0.05749	13.878		-2.16	0.00082	13.492	1	3.3	6e-05	13.749	1	-1.28	0.4734	13.622
Pa_4_2035	3.54	0.00186	12.736	1	3.54	0.01494	12.713		-3.11	0.00074	12.415	1	3.31	0.00085	12.642	1	-3.33	0.0125	12.486
Pa_5_7760	2.46	0.00337	8.912	1	2.46	0.03046	9.252		-1.79	6e-05	8.869		3.31	0.00111	9.235	1	-1.33	0.20246	8.885
Pa_6_5870	2.06	0.00758	6.755		2.06	0.02785	7.081		-1.44	0.07721	6.553		3.33	3e-05	6.902	1	1.12	0.73099	6.732
Pa_5_12600	2.48	0.0025	10.866	1	2.48	0.00923	10.858		-1.79	0.12773	10.505		3.34	6e-05	10.785	1	-1.33	0.56106	10.578
Pa_6_2860	1.66	0.04871	8.524		1.66	0.12087	8.839		-1.91	0.0032	8.475		3.35	1e-05	8.658	1	1.05	0.89398	8.656
Pa_5_4760	1.53	0.01124	8.957		1.53	0.00598	9.248		-3.26	0	9.104	1	3.38	0	9.077	1	-1.48	0.00052	9.276
Pa_5_2430	2.04	0.00978	12.815		2.04	0.03949	12.922		-2.07	0.0012	12.444	1	3.39	6e-05	12.737	1	-1.24	0.49967	12.63
Pa_1_12520	2.14	0.00383	11.817	1	2.14	0.03188	12.086		-1.69	0.00181	11.604		3.4	2e-05	11.982	1	-1.07	0.86196	11.708
Pa_3_1360	1.88	0.01064	13.452		1.88	0.042	13.648		-1.62	0.02509	13.142		3.41	2e-05	13.504	1	1.12	0.72166	13.297
Pa_4_5120	2.94	0.00651	13.641		2.94	0.02486	13.703		-2.04	0.04996	13.172		3.41	0.00101	13.588	1	-1.76	0.25206	13.286
Pa_5_4640	2.66	0.00393	8.536	1	2.66	0.02569	8.779		-2.7	0	8.155	1	3.43	0.00043	8.539	1	-2.1	0.01244	8.407
Pa_2_13440	2.04	0.01595	10.626		2.04	0.04993	10.796		-1.8	0.00388	10.199		3.44	0.00015	10.572	1	-1.07	0.84834	10.424
Pa_5_4645	1.33	0.35213	9.288		1.33	0.462	9.722		1.31	0.10882	8.443		3.46	1e-05	9.263	1	3.4	7e-05	8.902	1
Pa_7_3240	2.42	0.00418	12.091	1	2.42	0.0223	12.173		-1.86	0.0106	11.945		3.49	0.00012	12.139	1	-1.29	0.47874	11.973
Pa_4_9350	2.62	0.00048	12.914	1	2.62	0.0106	13.277		-1.43	0.02997	12.997		3.5	0.00012	13.323	1	-1.07	0.82247	12.951
Pa_1_20290	2.12	0.01403	12.581		2.12	0.05807	12.764		-1.85	0.00134	12.331		3.51	0.00031	12.628	1	-1.12	0.72757	12.467
Pa_6_10620	2.27	0.00103	12.172	1	2.27	0.01354	12.317		-2.2	1e-05	11.886	1	3.51	3e-05	12.13	1	-1.43	0.12495	12.067
Pa_5_8390	1.87	0.01835	7.914		1.87	0.04753	8.241		-2.94	0	8.019	1	3.52	1e-05	8.072	1	-1.56	0.10627	8.188
Pa_4_4370	1.77	0.04331	9.895		1.77	0.09274	10.033		-1.8	0.00722	9.516		3.53	6e-05	9.87	1	1.11	0.75598	9.69
Pa_6_4810	1.99	0.00874	13.33		1.99	0.03046	13.701		-1.94	0.00104	13.257		3.54	0	13.521	1	-1.09	0.81957	13.437
Pa_4_830	1.84	0.03428	13.398		1.84	0.09612	13.715		-2.28	0.00034	13.253	1	3.56	2e-05	13.501	1	-1.18	0.66292	13.466
Pa_3_2890	2.8	0.00383	10.695	1	2.8	0.02162	10.812		-2.15	0.01064	10.243		3.57	0.00067	10.681	1	-1.68	0.18649	10.368
Pa_4_5100	2.85	0.00815	11.668		2.85	0.03057	11.697		-2.21	0.01965	11.469		3.58	0.00073	11.697	1	-1.76	0.23407	11.469
Pa_6_5310	2.55	0.00017	10.176	1	2.55	0.00786	10.436		-1.07	0.39332	9.875		3.59	9e-05	10.378	1	1.32	0.02404	9.932
Pa_2_12740	2.22	0.00662	8.521		2.22	0.04519	8.648		-3.27	0	8.115	1	3.6	0.00025	8.612	1	-2.01	0.00187	8.151	1
Pa_6_9450	1.38	0.52528	3.612		1.38	0.43031	3.682		-1.75	0.04244	3.287		3.66	5e-05	3.499	1	1.51	0.28735	3.464
Pa_6_11580	2.57	0.00375	10.776	1	2.57	0.01517	10.832		-2	0.03036	10.49		3.72	4e-05	10.736	1	-1.38	0.47047	10.579
Pa_0_1290	2.68	0.00659	15.036		2.68	0.03046	15.092		-2.39	0.00679	14.797		3.74	0.00014	15.05	1	-1.71	0.2466	14.83
Pa_7_1280	2.28	0.00135	11.872	1	2.28	0.01197	12.128		-1.63	0.04955	11.6		3.74	1e-05	12.015	1	1	0.99439	11.712
Pa_3_10580	2.32	0.01159	13.353		2.32	0.0266	13.643		-1.72	0.15647	12.57		3.75	3e-05	13.313	1	-1.06	0.9194	12.912
Pa_6_11710	2	0.05046	14.207		2	0.12794	14.668		-2.63	0.00454	14.265	1	3.75	0.00036	14.485	1	-1.4	0.48733	14.448
Pa_5_2100	3	0.00434	8.491	1	3	0.02995	9.127		-1.55	0.06806	8.509		3.76	0.00084	9.008	1	-1.24	0.63124	8.628
Pa_5_1490	2.47	0.05142	13.754		2.47	0.07356	14.169		-4.73	8e-05	13.927	1	3.77	0.00095	13.971	1	-3.1	0.01828	14.125
Pa_6_10140	2.29	0.0047	10.948	1	2.29	0.03368	11.154		-1.5	0.02737	10.641		3.83	0.0001	11.023	1	1.12	0.72971	10.773
Pa_7_100	1.98	0.0249	8.941		1.98	0.09645	9.241		-1.79	0.00605	8.725		3.84	0.00041	9.083	1	1.08	0.81478	8.882
Pa_2_6276	1.79	0.03104	8.721		1.79	0.07058	9.01		-2.05	0.00046	8.638	1	3.85	0	8.923	1	1.05	0.91833	8.725
Pa_7_8020	3.35	0.00025	9.612	1	3.35	0.00797	10.021		1.34	0.1918	9.371		3.87	0.00026	10.054	1	1.54	0.19467	9.339
Pa_7_3430	2.37	0.0022	10.324	1	2.37	0.02105	10.673		-2.22	4e-05	9.94	1	3.89	3e-05	10.348	1	-1.35	0.28785	10.254
Pa_2_4890	1.81	0	11.594		1.81	0.00012	11.871		1.66	0	10.859		3.93	0	11.588	1	3.61	0	11.134	1
Pa_1_18410	2.77	0.00072	10.054	1	2.77	0.00753	10.402		-2.48	0.00031	9.933	1	3.95	1e-05	10.256	1	-1.74	0.09595	10.079
Pa_1_10820	2.92	0.0004	10.342	1	2.92	0.01225	10.712		-1.32	0.06161	10		3.96	0.00032	10.556	1	1.02	0.93423	10.156
Pa_1_1300	2.64	0.00576	11.19		2.64	0.02253	11.674		-1.62	0.10317	11.011		3.96	1e-05	11.45	1	-1.08	0.89568	11.268
Pa_1_15530	2.66	0.00228	13.011	1	2.66	0.02128	13.235		-2.23	0.00027	12.724	1	3.97	0.00012	13.058	1	-1.5	0.20828	12.901
Pa_0_1410	2.85	0.01964	14.03		2.85	0.03449	14.379		-2.68	0.00174	13.937	1	3.99	0.00013	14.226	1	-1.92	0.17589	14.09
Pa_7_1330	2.59	0.00293	14.2	1	2.59	0.02267	14.399		-2.55	0.0002	13.845	1	4	2e-05	14.204	1	-1.65	0.18198	14.029
Pa_1_19355	2.32	0.00304	14.481	1	2.32	0.02486	14.651		-2.13	0.001	14.183	1	4.05	3e-05	14.497	1	-1.22	0.55186	14.337
Pa_5_4770	2.06	0.00133	10.458	1	2.06	0.01012	10.785		-4.19	0	10.723	1	4.07	1e-05	10.643	1	-2.11	0.00014	10.866	1
Pa_2_2160	2.15	0.01458	12.088		2.15	0.03814	12.379		-1.7	0.02474	11.829		4.08	0	12.172	1	1.12	0.80324	12.036
Pa_3_3240	3.44	0.00138	8.2	1	3.44	0.01206	8.274		-2.4	0.0097	7.318		4.16	0.00011	7.908	1	-1.99	0.15322	7.684
Pa_4_3875	2.58	0.00342	12.951	1	2.58	0.02501	13.159		-2.73	8e-05	12.659	1	4.16	0.00011	12.955	1	-1.69	0.10067	12.857
Pa_5_3610	2.19	0.00318	11.682	1	2.19	0.01396	12.045		-1.71	0.01127	11.442		4.18	0	11.848	1	1.12	0.77504	11.638
Pa_1_22100	3.56	0.0012	13.435	1	3.56	0.00582	13.49		-1.65	0.22629	12.91		4.2	5e-05	13.413	1	-1.4	0.55425	12.986
Pa_7_6120	2.3	0.04901	9.416		2.3	0.11427	9.63		-2.45	0.00151	8.932	1	4.2	0.00221	9.328	1	-1.34	0.43966	9.225
Pa_1_9035	2.23	0.00543	9.593		2.23	0.02762	9.849		-2.11	0.00021	9.034	1	4.22	3e-05	9.535	1	-1.11	0.71093	9.348
Pa_3_7340	3.25	0.00077	12.023	1	3.25	0.01682	12.318		-1.01	0.97105	11.726		4.23	0.0009	12.299	1	1.29	0.33125	11.746
Pa_4_2080	2.71	0.01169	14.056		2.71	0.04892	14.417		-3.86	2e-05	13.826	1	4.23	0.00036	14.149	1	-2.47	0.02953	14.092
Pa_6_1050	2.66	0.0029	12.616	1	2.66	0.01648	12.913		-1.67	0.12082	12.311		4.24	3e-05	12.782	1	-1.05	0.9356	12.442
Pa_6_10860	3.06	0.00237	13.99	1	3.06	0.0162	14.241		-2.19	0.03305	13.408		4.32	1e-05	14.016	1	-1.55	0.43106	13.633
Pa_6_1130	2.29	0.0168	15.213		2.29	0.05042	15.587		-3.01	0.00058	15.079	1	4.46	2e-05	15.365	1	-1.55	0.32904	15.329
Pa_3_1300	2.74	0.0026	12.467	1	2.74	0.01987	12.637		-2.45	0.00149	12.119	1	4.48	5e-05	12.451	1	-1.5	0.29764	12.307
Pa_3_8110	2.62	0.0112	14.713		2.62	0.03713	14.954		-1.68	0.2032	14.31		4.48	9e-05	14.8	1	1.02	0.97543	14.464
Pa_7_3170	2.08	0.00225	13.116	1	2.08	0.01412	13.444		-2	0	12.825	1	4.48	0	13.187	1	1.08	0.82973	13.083
Pa_1_18840	2.29	0.00167	13.664	1	2.29	0.01265	14.007		-2.43	0.00019	13.326	1	4.51	0	13.725	1	-1.24	0.51177	13.604
Pa_2_130	2.83	0.00273	12.539	1	2.83	0.01537	13.005		-1.37	0.30932	12.13		4.53	1e-05	12.849	1	1.17	0.75731	12.286
Pa_4_60	2.9	0.00057	8.841	1	2.9	0.00824	9.117		1.13	0.69077	8.434		4.56	5e-05	9.08	1	1.78	0.07116	8.471
Pa_5_1400	2.68	0.00189	11.224	1	2.68	0.01597	11.574		-1.5	0.16597	10.795		4.57	5e-05	11.419	1	1.14	0.75787	10.974
Pa_5_990	2.44	0.02644	14.048		2.44	0.05134	14.28		-2.58	0.0114	13.73		4.57	6e-05	14.083	1	-1.38	0.55311	13.927
Pa_1_5940	2.63	0.00518	14.644		2.63	0.03484	14.852		-3.4	0.00012	14.161	1	4.59	5e-05	14.541	1	-1.95	0.11121	14.483
Pa_5_7700	3.14	0.01354	11.762		3.14	0.04587	11.843		-3.42	0.0018	11.378	1	4.6	0.00084	11.7	1	-2.34	0.10371	11.521
Pa_3_1890	2.76	0.00522	9.517		2.76	0.02117	9.722		-2.16	0.02234	9.152		4.7	3e-05	9.528	1	-1.27	0.63455	9.334
Pa_6_5270	2.96	0.00117	10.623	1	2.96	0.01169	10.828		-2.01	0.00134	10.251	1	4.83	2e-05	10.677	1	-1.23	0.56881	10.401
Pa_3_2450	2.23	0.25571	5.214		2.23	0.31832	5.473		-1.13	0.84547	4.855		4.85	0.00102	5.295	1	1.92	0.45158	5.032
Pa_7_4610	3.08	0.00664	14.327		3.08	0.03343	14.533		-2.89	0.00152	14.159	1	5.04	6e-05	14.459	1	-1.77	0.26699	14.223
Pa_3_5710	2.98	0.00574	12.167		2.98	0.03149	12.286		-3.26	0.00021	11.792	1	5.12	6e-05	12.078	1	-1.9	0.1583	12
Pa_7_4360	3.12	0.0116	15.03		3.12	0.04729	15.104		-2.91	0.00336	14.63	1	5.15	0.00011	14.948	1	-1.76	0.32733	14.786
Pa_3_8880	3.18	0.00159	6.504	1	3.18	0.00561	6.717		-1.67	0.03752	6		5.17	3e-05	6.52	1	-1.03	0.94384	6.197
Pa_5_5020	2.52	0.0046	10.572	1	2.52	0.03542	10.922		-2.95	7e-05	10.213	1	5.19	5e-05	10.64	1	-1.43	0.29967	10.494
Pa_1_21670	2.44	0.02991	7.392		2.44	0.06191	7.817		-2.81	0.00101	7.458	1	5.33	2e-05	7.692	1	-1.29	0.62351	7.584
Pa_2_120	2.77	0.00512	11.256		2.77	0.02087	11.49		-2.46	0.01051	10.631		5.56	2e-05	11.198	1	-1.23	0.68577	10.941
Pa_2_440	3.22	0.01262	15.951		3.22	0.05276	15.943		-2.75	0.00949	15.447		5.6	0.0001	15.77	1	-1.58	0.47572	15.605
Pa_5_940	2.88	0.00946	12.129		2.88	0.05064	12.534		-3.25	0.00043	12.164	1	5.95	0.00019	12.384	1	-1.57	0.31443	12.314
Pa_3_10520	4.13	0.00221	12.675	1	4.13	0.01983	12.727		-2.96	0.00285	12.21	1	6.09	3e-05	12.584	1	-2.01	0.24314	12.352
Pa_5_4580	3.73	0.00348	11.992	1	3.73	0.03625	12.53		-1.2	0.50838	11.775		6.53	0.00071	12.411	1	1.46	0.3259	11.893
Pa_5_4670	3.92	0.00165	11.77	1	3.92	0.01461	12.036		-3.27	0.00252	11.168	1	7.88	0	11.666	1	-1.63	0.40156	11.527
Pa_1_290	3.6	0.01395	12.265		3.6	0.04123	12.705		-3.98	0.00016	12.185	1	8.44	1e-05	12.475	1	-1.7	0.37583	12.415
Pa_5_740	2.88	0.04423	4.622		2.88	0.05584	5.369		-1.25	0.40148	3.83		8.56	0	4.953	1	2.38	0.06814	4.247
Pa_3_11030	4.14	0.0041	12.446	1	4.14	0.01532	12.657		-3.13	0.00362	11.941	1	8.77	1e-05	12.404	1	-1.48	0.50653	12.194
Pa_4_5110	4.83	0.00495	13.333	1	4.83	0.01877	13.535		-2.75	0.06181	12.831		9.35	5e-05	13.361	1	-1.42	0.66543	13.006
Pa_3_3230	4.28	0.00076	12.04	1	4.28	0.00676	12.231		-2.2	0.08653	11.119		9.49	0	11.844	1	1.01	0.9936	11.506
Pa_5_6970	4.5	0.00224	10.803	1	4.5	0.00962	11.117		-1.93	0.24012	9.81		14.2	0	10.701	1	1.63	0.52113	10.226
Pa_5_11990	1.19	0.5571	8.797		1.19	0.66554	8.813		-3.32	0.00077	10.108	1	-2.86	0.01113	9.294		-11.28	0	9.626	1
Pa_5_4075	-2.85	0.01086	4.859		-2.85	0.01917	4.776		2.07	0.00076	4.559	1	-2.76	0.00897	4.73		2.14	0.00322	4.605	1
Pa_7_450	-1.28	0.61721	4.925		-1.28	0.57354	4.893		2.74	0.0435	4.935		-2.62	0.02698	5.092		1.34	0.56755	4.737
Pa_1_1045	-2.34	0.02625	3.973		-2.34	0.06445	3.949		1.12	0.75978	4.106		-2.58	0.00885	3.947		1.02	0.9761	4.109
Pa_3_2920	1.04	0.92835	12.497		1.04	0.92274	12.669		9.42	0	12.473	1	-2.55	0.00562	13.102		3.55	0	12.07	1
Pa_3_9870	-2.73	0.01224	6.404		-2.73	0.07676	6.231		2.03	2e-05	5.996	1	-2.52	0.08169	6.224		2.21	0.00024	6.002	1
Pa_5_3580	-2.13	0.02636	6.84		-2.13	0.09939	6.7		1.07	0.5836	6.975		-2.48	0.02327	6.744		-1.09	0.72016	6.931
Pa_7_11470	1.03	0.95175	7.324		1.03	0.96012	7.232		1.77	0.07989	7.867		-2.47	0.02798	7.713		-1.44	0.40901	7.387
Pa_3_3180	-1.39	0.39489	4.794		-1.39	0.41341	4.676		1.14	0.57931	4.622		-2.44	0.00832	4.581		-1.54	0.04755	4.716
Pa_5_3180	-1.19	0.74451	3.512		-1.19	0.70665	3.517		1.2	0.83104	3.47		-2.43	0.20345	3.528		-1.7	0.2616	3.46
Pa_5_2310	-1.05	0.92433	7.902		-1.05	0.94323	7.846		1.45	0.06607	8.383		-2.4	0.02739	8.211		-1.58	0.09618	8.019
Pa_4_1420	-1.1	0.90732	4.526		-1.1	0.92603	4.54		2.57	0.0007	4.828	1	-2.33	0.22741	4.889		1.22	0.70919	4.479
Pa_3_1930	-1.72	0.09804	5.079		-1.72	0.17325	4.923		1.44	0.06665	5.568		-2.31	0.01994	5.28		1.07	0.83571	5.203
Pa_4_1950	-1.73	0.01719	9.931		-1.73	0.09946	9.755		1.52	0	9.992		-2.31	0.00734	9.86		1.14	0.00984	9.891
Pa_1_55	-1.65	0.24771	5.807		-1.65	0.40255	5.602		1.3	0.05315	6.306		-2.3	0.01582	5.911		-1.07	0.89179	5.997
Pa_2_7565	-1.32	0.47766	3.962		-1.32	0.47791	3.904		1.27	0.5312	4.427		-2.29	0.02901	4.26		-1.37	0.3005	4.077
Pa_5_5170	-1.11	0.81296	5.863		-1.11	0.82571	5.927		2.93	1e-05	6.331	1	-2.29	0.01441	6.351		1.42	0.17281	5.907
Pa_6_6270	-1.43	0.51651	5.321		-1.43	0.56794	5.165		1.09	0.71444	5.547		-2.22	0.06829	5.311		-1.42	0.37163	5.4
Pa_2_6285	-2.12	0.01806	5.505		-2.12	0.04851	5.387		1.05	0.86194	5.853		-2.21	0.01214	5.565		1.01	0.97984	5.675
Pa_5_7980	-2.12	0.02301	4.349		-2.12	0.07706	4.332		1.01	0.9815	4.952		-2.21	0.02341	4.599		-1.03	0.94497	4.685
Pa_7_810	-2.16	0.00244	7.235	1	-2.16	0.02281	7.01		1.12	0.41083	7.284		-2.2	0.00581	7.052		1.1	0.67137	7.242
Pa_1_21473	-1.94	0.04777	4.641		-1.94	0.03169	4.519		1.3	0.34514	4.873		-2.18	0.00726	4.688		1.15	0.63554	4.703
Pa_1_20414	-1.19	0.76489	3.849		-1.19	0.7656	4.098		-1.16	0.45192	4.924		-2.15	0.06024	4.454		-2.1	0.01499	4.568
Pa_4_4390	1.93	0.04326	9.811		1.93	0.09685	9.987		20.47	0	9.851	1	-2.09	0.02555	10.616		5.09	0	9.197	1
Pa_6_830	-2.15	0.00332	6.07		-2.15	0.02686	5.854		1.6	0.01559	5.987		-2.09	0.01025	5.851		1.64	0.04039	5.991
Pa_7_6830	-1.44	0.11217	7.377		-1.44	0.25017	7.321		1.33	0.00235	7.523		-2.09	0.01055	7.387		-1.09	0.57404	7.456
Pa_5_1540	-1.47	0.44149	3.806		-1.47	0.40524	3.9		2.27	0.02535	3.901		-2.08	0.02991	4.063		1.6	0.32741	3.732
Pa_6_9210	1.04	0.94496	4.359		1.04	0.95699	4.23		1.2	0.31976	5.054		-2.08	0.07116	4.672		-1.8	0.13223	4.612
Pa_6_11020	1.08	0.82833	8.608		1.08	0.80413	8.905		4.38	0	9.116	1	-2.07	0.00642	9.403		1.96	0.00066	8.618
Pa_2_9640	1.02	0.97125	5.147		1.02	0.97453	5.022		-1.14	0.46985	5.127		-2.06	0.00789	5.041		-2.39	0.00548	5.108
Pa_6_7950	-1.28	0.55175	4.836		-1.28	0.57113	4.699		-1.14	0.53698	5.311		-2.06	0.02259	4.956		-1.83	0.02568	5.053
Pa_1_1215	-1.01	0.9919	3.527		-1.01	0.98854	3.529		2.04	0.0528	3.759		-2.05	0.02325	3.689		1	0.99448	3.6
Pa_5_1850	1.44	0.22663	10.039		1.44	0.25059	10.071		7.29	0	9.986	1	-2.04	0.07084	10.505		2.48	0	9.552	1
Pa_5_12760	-1.63	0.33106	3.567		-1.63	0.06914	3.594		1.88	0.06688	3.815		-2.03	0.0094	3.688		1.51	0.2488	3.721
Pa_5_10680	-1.6	0.05927	6.452		-1.6	0.10832	6.235		1.22	0.13322	6.58		-2.02	0.00608	6.415		-1.04	0.88042	6.401
Pa_4_4240	-1.54	0.05566	7.148		-1.54	0.07429	6.88		-2.08	0.00676	7.647		-2.01	0.00699	7.038		-2.71	9e-05	7.49	1
Pa_1_16410	-1.27	0.06136	12.156		-1.27	0.19102	12.129		-1.07	0.62989	12.607		-1.99	0.00093	12.349		-1.67	0	12.386
Pa_1_20120	-1.39	0.00523	12.342		-1.39	0.04525	12.275		1.04	0.31964	12.393		-1.99	3e-05	12.326		-1.38	0	12.341
Pa_2_14210	-1.76	0.13887	4.36		-1.76	0.15942	4.322		1.15	0.56385	4.848		-1.99	0.03343	4.626		1.02	0.96151	4.544
Pa_2_6030	-1.12	0.0435	12.146		-1.12	0.07729	12.186		1.35	0	12.643		-1.99	0	12.506		-1.31	3e-05	12.323
Pa_2_6390	-1.46	0.01275	6.477		-1.46	0.04226	6.321		1.1	0.1494	6.486		-1.99	0	6.354		-1.24	0.1591	6.453
Pa_4_1810	-1.4	0.26159	7.463		-1.4	0.35629	7.415		1.61	0.00015	7.826		-1.99	0.01118	7.673		1.13	0.62185	7.568
Pa_5_2760	-1.59	0.0012	8.888		-1.59	0.01675	8.848		2.07	0	9.099	1	-1.99	0.00034	9.1		1.65	0	8.854
Pa_6_5330	-2.64	0.00662	5.584		-2.64	0.03046	5.396		1.27	0.51434	5.62		-1.99	0.06509	5.421		1.69	0.21218	5.595
Pa_6_7450	-1.69	0.00161	7.764		-1.69	0.02229	7.632		1.25	0.00244	8.007		-1.99	0.00085	7.754		1.06	0.62952	7.885
Pa_6_8690	-1.48	0.0082	12.5		-1.48	0.0561	12.403		1.78	0	12.507		-1.99	0.00089	12.536		1.32	0	12.374
cytb	-1.24	0.71888	2.627		-1.24	0.5614	2.694		-1.01	0.97063	1.946		-1.98	0.00191	2.317		-1.6	0.06826	2.323
Pa_1_1990	-1.56	0	12.006		-1.56	0.00013	11.925		-1.11	0.04359	12.322		-1.98	0	12.026		-1.42	4e-05	12.222
Pa_1_5180	-1.9	1e-05	13.067		-1.9	0.0019	12.961		-1.05	0.52645	13.227		-1.98	0.00021	13.022		-1.09	0.36469	13.165
Pa_3_2660	-1.73	0.0001	8.767		-1.73	0.00517	8.643		-1.02	0.69383	9.118		-1.98	0.0001	8.787		-1.17	0.07839	8.973
Pa_4_3970	-1.73	0.00015	11.371		-1.73	0.00745	11.274		1.05	0.21733	11.467		-1.98	0.00012	11.328		-1.09	0.27807	11.422
Pa_4_8500	-1.06	0.73906	8.216		-1.06	0.74658	8.112		-1.01	0.94082	8.086		-1.98	0	8.114		-1.87	0	8.084
Pa_5_1080	-1.84	8e-05	11.682		-1.84	0.00534	11.544		1.04	0.30351	11.928		-1.98	0.00037	11.66		-1.04	0.70349	11.812
Pa_5_11960	1.08	0.73365	7.902		1.08	0.79972	7.86		-1.49	0.03439	8.779		-1.98	0.00665	8.294		-3.18	0	8.344	1
Pa_6_10690	-1.74	9e-05	12.782		-1.74	0.00643	12.631		-1.03	0.57964	13.042		-1.98	7e-05	12.784		-1.17	0.15301	12.879
Pa_1_11850	-1.6	0	13.56		-1.6	0	13.477		-1.2	0.07268	13.705		-1.97	0	13.544		-1.48	0	13.636
Pa_4_1220	-1.92	8e-05	9.414		-1.92	0.00258	9.195		1.24	0.04249	9.497		-1.97	0.00016	9.286		1.2	0.21227	9.403
Pa_5_11110	-1.9	0	10.044		-1.9	0.00049	9.821		1.24	0.00018	10.142		-1.97	4e-05	9.952		1.2	0.00688	10.011
Pa_5_3020	-1.69	0	12.212		-1.69	9e-05	12.127		-1	0.97989	12.513		-1.97	0	12.255		-1.17	0.16953	12.377
Pa_6_11750	-1.48	0.00069	9.879		-1.48	0.00881	9.792		1.01	0.77332	10.082		-1.97	0	9.912		-1.31	0.00588	9.962
Pa_7_10770	-1.35	0.00218	12.503		-1.35	0.02302	12.41		1.01	0.74852	12.454		-1.97	0	12.434		-1.44	1e-05	12.43
Pa_7_11500	-1.99	0.00402	6.904		-1.99	0.02731	6.751		1.17	0.26853	7.042		-1.97	0.01431	6.807		1.19	0.33613	6.986
Pa_1_3140	1.01	0.98224	8.501		1.01	0.983	8.783		-1.29	0.04449	9.715		-1.96	1e-05	8.929		-2.54	5e-05	9.569	1
Pa_2_960	-1.19	0.08577	9.677		-1.19	0.1527	9.549		1.13	0.00167	9.475		-1.96	0	9.534		-1.46	0.00045	9.494
Pa_4_5330	-1.25	0.00204	13.243		-1.25	0.01312	13.259		1.94	0	13.294		-1.96	0	13.413		1.23	0.00149	13.136
Pa_1_10080	-1.86	0	14.094		-1.86	3e-05	13.818		-1.01	0.90456	13.901		-1.95	0	13.82		-1.06	0.68901	13.899
Pa_1_16160	-1.79	0.07513	4.649		-1.79	0.14611	4.531		1.3	0.01997	4.88		-1.95	0.03107	4.686		1.19	0.49052	4.729
Pa_1_340	-1.42	0.00578	12.335		-1.42	0.05654	12.239		1.21	0.00229	12.513		-1.95	0.00014	12.382		-1.13	0.16055	12.37
Pa_1_4990	-1.24	0.13342	9.345		-1.24	0.16834	9.378		1.58	4e-05	9.724		-1.95	4e-05	9.623		1.01	0.9629	9.487
Pa_5_9280	-1.41	0.05159	6.939		-1.41	0.15543	6.858		1.27	0.02022	7.143		-1.95	1e-05	6.93		-1.08	0.76932	7.071
Pa_6_2450	-1.16	0.66573	2.575		-1.16	0.70681	2.656		-1.04	0.85673	1.84		-1.95	0.0154	2.287		-1.74	0.01749	2.197
Pa_6_6500	-1.89	1e-05	9.641		-1.89	0.00117	9.51		-1.04	0.63329	9.651		-1.95	6e-05	9.488		-1.07	0.54176	9.673
Pa_6_8570	-1.35	0.51114	5.716		-1.35	0.58941	5.637		1.04	0.90296	5.937		-1.95	0.07114	5.741		-1.39	0.38859	5.834
Pa_7_9440	-1.44	0.00814	7.728		-1.44	0.00618	7.537		-1.21	0.0431	7.689		-1.95	0	7.496		-1.64	0	7.73
Pa_1_8860	-1.28	0.01778	8.689		-1.28	0.03189	8.51		1.15	0.07668	8.658		-1.94	0	8.566		-1.31	0.00321	8.591
Pa_2_7190	-1.26	0.18184	13.283		-1.26	0.14447	13.362		3.48	0	13.117	1	-1.94	1e-05	13.474		2.25	0	13.004	1
Pa_6_8010	-1.87	0.00088	10.354		-1.87	0.0172	10.201		-1.07	0.21226	10.509		-1.94	0.00462	10.277		-1.1	0.36746	10.422
Pa_7_6865	-1.22	0.60075	3.152		-1.22	0.6169	3.24		-1.61	0.14549	2.823		-1.94	0.03853	2.876		-2.57	0.00556	3.188
Pa_1_1197	-1.23	0.15573	10.194		-1.23	0.10082	10.161		1.78	0	10.473		-1.93	0	10.402		1.14	0.08935	10.24
Pa_2_10700	-1.51	0	11.419		-1.51	0.00051	11.313		-1.06	0.09311	11.652		-1.93	0	11.408		-1.36	0.0004	11.557
Pa_2_4470	1.25	0.30849	9.394		1.25	0.42506	9.434		-1.9	0.02643	10.334		-1.93	0.0563	9.837		-4.58	0	9.931	1
Pa_3_2610	-1.95	3e-05	9.295		-1.95	0.00316	9.16		1.05	0.34361	9.386		-1.93	0.00061	9.189		1.06	0.59159	9.357
Pa_4_140	-1.03	0.88123	9.684		-1.03	0.89771	9.758		2.67	0	9.945	1	-1.93	0.00016	10.046		1.42	0.00072	9.656
Pa_5_2890	-1.74	0.00166	7.469		-1.74	0.02088	7.353		1.03	0.70151	7.634		-1.93	0.002	7.429		-1.07	0.5757	7.558
Pa_5_9340	-1.88	0.02583	4.174		-1.88	0.04578	4.097		1.01	0.97152	4.414		-1.93	0.01997	4.136		-1.02	0.9685	4.376
Pa_1_10150	-1.74	0	10.998		-1.74	2e-05	10.947		-1.14	0.05213	11.442		-1.92	0	11.108		-1.26	0.01406	11.304
Pa_1_17170	-1.02	0.97376	4.592		-1.02	0.97779	4.56		-1.14	0.54346	4.98		-1.92	0.01452	4.848		-2.16	0.05473	4.692
Pa_1_21690	-1.61	0.0001	9.844		-1.61	0.00287	9.797		-1.05	0.29062	10.066		-1.92	0	9.885		-1.26	0.03319	9.975
Pa_3_2000	-1.18	0.41576	12.386		-1.18	0.58749	12.338		-1.05	0.68731	12.535		-1.92	0.00816	12.433		-1.7	0	12.442
Pa_4_6010	-1.63	0.02291	6.601		-1.63	0.03748	6.422		-1.03	0.82933	6.662		-1.92	0.00091	6.464		-1.21	0.26814	6.62
Pa_4_6130	-1.53	0	10.701		-1.53	0.00037	10.686		-1.1	0.17964	10.928		-1.92	0	10.729		-1.38	0.00034	10.886
Pa_4_9660	-1.84	0.00022	11.057		-1.84	0.00766	10.945		1.13	0.03488	11.294		-1.92	0.00065	11.076		1.08	0.54413	11.163
Pa_2_8860	-1.69	0.0768	5.871		-1.69	0.09571	5.733		1.09	0.49356	5.78		-1.91	0.00019	5.666		-1.04	0.91937	5.846
Pa_4_3430	-1.6	6e-05	16.219		-1.6	0.00439	16.114		1.07	0.21749	16.149		-1.91	4e-05	16.141		-1.12	0.06913	16.122
Pa_5_13070	-1.92	1e-05	9.13		-1.92	0.00205	9.028		1.34	6e-05	9.228		-1.91	0.00041	9.084		1.35	0.00185	9.171
Pa_5_2910	-1.77	0.001	13.968		-1.77	0.0225	13.911		1.29	0	14.013		-1.91	0.00387	13.971		1.19	0.00541	13.952
Pa_7_11210	-1.6	0	11.33		-1.6	0.00058	11.24		-1.01	0.80835	11.464		-1.91	0	11.291		-1.21	0.02251	11.407
Pa_7_4650	-1.32	0.22852	7.065		-1.32	0.23421	7.097		2.7	0	7.169	1	-1.91	0.0027	7.293		1.87	2e-05	6.973
Pa_1_16240	-1.24	0.15188	12.008		-1.24	0.2825	12.065		2.82	0	12.051	1	-1.9	0.00066	12.252		1.84	0	11.864
Pa_1_19290	-1.29	0.06567	10.782		-1.29	0.1658	10.808		-1.13	0.31453	11.198		-1.9	0.00117	10.96		-1.66	0	11.046
Pa_1_4720	-1.6	0.00055	8.717		-1.6	0.00336	8.668		1	0.9664	8.901		-1.9	0	8.738		-1.18	0.22869	8.831
Pa_2_210	-1.83	0	12.444		-1.83	0.00024	12.152		1.03	0.62047	12.517		-1.9	0	12.275		-1.01	0.94048	12.394
Pa_2_7210	-1.56	2e-05	10.218		-1.56	0.00149	10.001		1.21	0.00542	10.248		-1.9	0	10.071		-1.01	0.92054	10.178
Pa_3_11150	-1.76	0	11.947		-1.76	0.00116	11.833		1.23	0.00428	11.97		-1.9	1e-05	11.861		1.14	0.27704	11.942
Pa_3_11580	-1.32	0.158	11.104		-1.32	0.0484	10.959		1.2	9e-05	10.437		-1.9	0	10.784		-1.2	0.1724	10.612
Pa_5_12300	-1.34	0.7008	4.382		-1.34	0.71314	4.304		1.04	0.92866	4.454		-1.9	0.26473	4.379		-1.36	0.52066	4.377
Pa_5_1820	-1.44	0.03344	10.399		-1.44	0.09619	10.329		3.73	0	10.24	1	-1.9	0.03167	10.512		2.82	0	10.057	1
Pa_5_7020	-1.36	4e-05	13.267		-1.36	0.00099	13.25		1.38	1e-05	13.48		-1.9	0	13.428		-1.01	0.89117	13.303
Pa_5_8470	-1.93	0	12.058		-1.93	0	11.983		1.64	0.00093	12.2		-1.9	1e-05	12.126		1.67	0.00027	12.062
Pa_1_17010	-1.39	0.00177	9.529		-1.39	0.01713	9.425		-1.4	1e-05	9.624		-1.89	0	9.469		-1.9	0	9.581
Pa_6_9570	-1.85	0.00068	8.039		-1.85	0.01206	7.861		1.38	2e-05	8.077		-1.89	0.00451	7.907		1.35	0.00035	8.027
Pa_7_2440	-1.56	6e-05	9.156		-1.56	0.00316	9.012		-1.01	0.86919	9.149		-1.89	0	9.051		-1.22	0.11677	9.109
Pa_7_4260	-1.54	0.00134	10.007		-1.54	0.02349	9.882		1.19	0.0106	10.134		-1.89	0.00019	9.983		-1.03	0.81501	10.036
Pa_1_14160	-1.53	0.00369	11.251		-1.53	0.03002	11.173		1.21	0	11.286		-1.88	0.00077	11.22		-1.01	0.87159	11.234
Pa_2_12250	-1.49	0.00225	11.255		-1.49	0.03131	11.158		1.22	8e-05	11.453		-1.88	0.0001	11.308		-1.04	0.78159	11.308
Pa_3_2030	-1	0.99479	12.217		-1	0.99606	12.253		4.31	0	12.349	1	-1.88	0.00303	12.575		2.3	0	11.995	1
Pa_3_370	-1.3	0.16522	9.955		-1.3	0.31173	9.972		3.6	0	9.841	1	-1.88	0.00719	10.134		2.5	0	9.679	1
Pa_3_3770	-1.03	0.85059	11.272		-1.03	0.87386	11.411		1.19	0.00128	11.946		-1.88	1e-05	11.764		-1.54	0	11.615
Pa_4_9090	-1.36	0.00028	11.621		-1.36	0.00108	11.525		-1.21	0.00017	11.781		-1.88	0	11.578		-1.66	0	11.728
Pa_4_9430	-1.83	0	16.167		-1.83	0.00027	16.097		-1	0.96751	16.144		-1.88	6e-05	16.094		-1.04	0.72475	16.147
Pa_5_3500	-1.77	0.00056	11.027		-1.77	0.01717	10.91		1.04	0.26817	11.07		-1.88	0.00362	10.924		-1.02	0.75691	11.056
Pa_5_7330	-1.96	1e-05	11.393		-1.96	0.00118	11.335		1.09	0.53016	11.558		-1.88	4e-05	11.404		1.14	0.5199	11.49
Pa_5_9430	1.05	0.8595	8.571		1.05	0.85292	8.504		-1.72	0.00624	8.61		-1.88	0.00166	8.651		-3.38	0	8.459	1
Pa_6_2140	-1.54	0.00171	9.757		-1.54	0.01702	9.679		1.14	0.0076	10.029		-1.88	0.00013	9.802		-1.07	0.49419	9.906
Pa_7_495	-2.15	0.00239	6.71	1	-2.15	0.00998	6.486		-1.23	0.37649	6.586		-1.88	0.02631	6.325		-1.08	0.77757	6.747
Pa_0_900	-1.56	0.0002	12.177		-1.56	0.00619	12.083		1.29	0.00146	12.206		-1.87	2e-05	12.156		1.08	0.54543	12.133
Pa_1_23550	1.07	0.61297	9.325		1.07	0.66782	9.224		2.4	0	9.34	1	-1.87	0	9.484		1.2	0.10502	9.08
Pa_1_3450	-1.56	0.00084	13.408		-1.56	0.01181	13.318		-1.12	0.07024	13.711		-1.87	0	13.483		-1.34	0.02744	13.55
Pa_2_13920	-1.48	0.00026	12.868		-1.48	0.00289	12.792		-1.07	0.05868	13.063		-1.87	0	12.91		-1.35	0.0023	12.944
Pa_3_3980	-1.3	0.00035	12.768		-1.3	0.00942	12.646		1.19	2e-05	12.709		-1.87	0	12.682		-1.21	0.00572	12.674
Pa_4_1910	-1.72	0.00139	11.418		-1.72	0.00971	11.261		-1.07	0.61563	11.57		-1.87	0.00049	11.325		-1.17	0.35284	11.506
Pa_4_8180	-1.33	0.0021	9.703		-1.33	0.01121	9.69		-1.05	0.46219	9.876		-1.87	0	9.738		-1.47	0.00011	9.829
Pa_5_12090	-1.8	0.00421	7.007		-1.8	0.02493	6.87		1.06	0.63704	6.947		-1.87	0.00061	6.839		1.02	0.94156	6.978
Pa_5_12110	-1.99	0.01242	5.535		-1.99	0.06938	5.382		1.38	0.02239	5.418		-1.87	0.04241	5.368		1.47	0.11955	5.43
Pa_5_7055	1.03	0.88958	12.136		1.03	0.91527	12.233		4.39	0	12.049	1	-1.87	0.00096	12.473		2.28	0	11.809	1
Pa_5_8800	-1.27	0.02985	8.421		-1.27	0.0356	8.326		1.32	4e-05	8.329		-1.87	0	8.305		-1.12	0.17767	8.35
Pa_2_12170	-1.19	0.00538	10.623		-1.19	0.01595	10.6		1.16	0.00145	10.674		-1.86	0	10.643		-1.35	0	10.631
Pa_2_7500	-1.38	0.00021	10.424		-1.38	0.00745	10.311		1.1	0.00673	10.591		-1.86	0	10.438		-1.22	0.02387	10.466
Pa_3_1045	-1.52	0.00232	7.939		-1.52	0.02434	7.802		1.27	0.00042	7.885		-1.86	9e-05	7.828		1.04	0.78573	7.859
Pa_3_2740	-1.56	0.00022	14.788		-1.56	0.00359	14.776		-1.03	0.43731	14.917		-1.86	1e-05	14.833		-1.23	0.00122	14.862
Pa_3_4980	-1.37	0.00318	10.563		-1.37	0.03456	10.48		-1.02	0.79516	10.929		-1.86	1e-05	10.69		-1.39	0.00045	10.747
Pa_4_8390	-1.61	2e-05	11.244		-1.61	0.0027	11.143		-1.08	0.24012	11.34		-1.86	0	11.217		-1.25	0.04756	11.266
Pa_4_8830	-1.46	0.0013	14.834		-1.46	0.01727	14.746		1.18	2e-05	14.749		-1.86	4e-05	14.774		-1.08	0.18862	14.722
Pa_5_10310	-1.42	0.01681	8.334		-1.42	0.02618	8.318		1.01	0.95017	8.447		-1.86	0	8.377		-1.29	0.11807	8.384
Pa_5_1460	-1.58	5e-05	12.143		-1.58	0.00032	12.075		-1.03	0.48854	12.357		-1.86	0	12.189		-1.22	0.06811	12.242
Pa_5_1940	-1.61	9e-05	11.261		-1.61	0.00572	11.155		-1.01	0.89562	11.532		-1.86	4e-05	11.278		-1.16	0.0913	11.409
Pa_5_7200	-1.51	9e-05	10.736		-1.51	0.00462	10.643		1.48	0	10.805		-1.86	1e-05	10.748		1.2	0.01215	10.699
Pa_6_8823	-1.86	0.01769	5.336		-1.86	0.03716	5.248		-1.03	0.92886	5.481		-1.86	0.03039	5.297		-1.03	0.9367	5.432
Pa_1_100	-1.16	0.64605	2.49		-1.16	0.7022	2.584		-1.22	0.5086	2.029		-1.85	0.03151	2.376		-1.94	0.02636	2.237
Pa_1_16140	-1.6	0.06327	7.417		-1.6	0.1913	7.326		1.08	0.49048	7.515		-1.85	0.00284	7.371		-1.07	0.84815	7.47
Pa_2_4440	-1.53	0.00176	12.094		-1.53	0.02892	12.023		1.42	0	12.269		-1.85	0.00018	12.157		1.17	0.14622	12.135
Pa_2_7880	-1.27	0.4476	16.891		-1.27	0.53008	16.835		3.28	0	16.386	1	-1.85	0.04078	16.879		2.25	2e-05	16.343	1
Pa_3_7150	-1.17	0.5767	7.939		-1.17	0.60524	7.779		1.15	0.12202	7.96		-1.85	0.00999	7.847		-1.38	0.01298	7.892
Pa_4_4850	-1.49	0.00016	13.953		-1.49	0.00183	13.886		-1.22	0	14.319		-1.85	0	14.036		-1.52	5e-05	14.159
Pa_5_3030	-1.58	0	12.018		-1.58	0.00098	11.943		1.01	0.92159	12.074		-1.85	0	11.971		-1.16	0.09525	12.046
Pa_5_4170	-1.72	2e-05	13.665		-1.72	0.00045	13.55		1.09	0.26092	13.724		-1.85	0	13.613		1.01	0.95111	13.661
Pa_5_610	-1.16	0.30868	10.109		-1.16	0.4071	10.103		1.94	0	10.062		-1.85	0.00018	10.198		1.22	0.00272	9.968
Pa_5_9290	-1.35	0.17765	6.262		-1.35	0.25032	6.171		1.16	0.2803	6.444		-1.85	0.01023	6.276		-1.19	0.21064	6.343
Pa_6_270	-1.38	0.00119	9.818		-1.38	0.01233	9.73		1.14	0.05551	10.241		-1.85	0	9.957		-1.18	0.02024	10.014
Pa_6_4060	-1.49	0.00689	10.804		-1.49	0.04498	10.643		1.21	0.00094	10.896		-1.85	0.00084	10.734		-1.02	0.85251	10.794
Pa_6_7000	-1.59	8e-05	13.074		-1.59	0.00441	13.001		-1.21	0.00044	13.223		-1.85	4e-05	13.05		-1.41	0.00017	13.159
Pa_6_7360	-1.27	0.02962	7.519		-1.27	0.08386	7.43		-1.14	0.1877	7.247		-1.85	1e-05	7.322		-1.66	2e-05	7.355
Pa_6_7960	-1.39	0.16557	6.529		-1.39	0.30451	6.367		-1.04	0.77636	6.829		-1.85	0.01944	6.466		-1.37	0.09309	6.731
Pa_7_5040	1.06	0.57852	8.547		1.06	0.61365	8.526		1.93	0	8.767		-1.85	0	8.798		-1.01	0.88432	8.495
Pa_7_6250	-1.25	0.57067	4.229		-1.25	0.66408	4.372		-1.06	0.88208	4.711		-1.85	0.10273	4.351		-1.56	0.2186	4.732
Pa_1_11430	-1.52	4e-05	9.842		-1.52	0.0032	9.756		1.01	0.74769	9.84		-1.84	0	9.77		-1.19	0.05563	9.826
Pa_2_11720	-1.2	0.10163	10.204		-1.2	0.17627	9.958		2.67	0	9.998	1	-1.84	7e-05	10.188		1.74	0	9.768
Pa_2_14090	-1.31	0.00429	11.73		-1.31	0.00387	11.731		1.1	0.09466	12.171		-1.84	0	11.988		-1.27	0.00563	11.914
Pa_2_4590	-1.68	3e-05	14.826		-1.68	0.00412	14.764		-1.03	0.39218	14.896		-1.84	0.00015	14.808		-1.13	0.06367	14.852
Pa_2_6790	-1.82	1e-05	10.705		-1.82	0.00104	10.586		-1.11	0.08105	10.9		-1.84	4e-05	10.649		-1.12	0.28088	10.836
Pa_3_2650	-1.54	0.00359	8.909		-1.54	0.0268	8.767		1.12	0.01012	9.128		-1.84	0.00046	8.888		-1.07	0.51707	9.006
Pa_3_780	-1.1	0.80038	7.285		-1.1	0.83977	7.341		2.81	0	7.518	1	-1.84	0.05225	7.611		1.68	0.0117	7.257
Pa_3_8470	-1.14	0.16688	12.311		-1.14	0.18148	12.316		1.22	0.33223	12.481		-1.84	0.00396	12.439		-1.32	0	12.358
Pa_5_11813	-1.29	0.46427	5.581		-1.29	0.51895	5.353		1.06	0.64204	5.677		-1.84	0.02616	5.439		-1.34	0.24882	5.591
Pa_5_11883	-1.41	0.0009	10.22		-1.41	0.01627	10.207		1.81	0	10.134		-1.84	3e-05	10.266		1.39	0	10.075
Pa_5_2580	-1.16	0.276	11.9		-1.16	0.43188	11.947		3.23	0	11.833	1	-1.84	0.00039	12.128		2.03	0	11.652	1
Pa_5_4310	-1.08	0.86046	4.611		-1.08	0.87203	4.591		1.11	0.6509	4.933		-1.84	0.03398	4.896		-1.55	0.12251	4.628
Pa_6_7810	-1.48	0.00194	9.314		-1.48	0.00803	9.216		1.07	0.39904	9.415		-1.84	0	9.267		-1.16	0.2607	9.364
Pa_7_5770	-1.23	0.57289	4.235		-1.23	0.59699	4.199		1.13	0.63875	4.463		-1.84	0.00451	4.427		-1.32	0.4764	4.236
Pa_7_7700	-1.5	0	12.416		-1.5	0.00033	12.357		-1	0.98186	12.452		-1.84	0	12.388		-1.23	0.00736	12.42
Pa_1_11450	-1.55	2e-05	13.089		-1.55	0.00117	13.057		1.06	0.18971	13.307		-1.83	0	13.169		-1.12	0.2027	13.196
Pa_1_12450	-1.6	0.00017	12.198		-1.6	0.00056	12.069		1.09	0.18942	12.14		-1.83	0	12.053		-1.05	0.72572	12.156
Pa_1_17680	-1.39	0.00337	8.33		-1.39	0.01514	8.232		1.35	0.00872	8.295		-1.83	9e-05	8.301		1.03	0.79694	8.226
Pa_1_22665	-1.05	0.80286	7.782		-1.05	0.84049	7.824		2.21	0.00027	8.051	1	-1.83	0.01915	8.111		1.27	0.00594	7.764
Pa_2_10370	-1.95	6e-05	7.987		-1.95	0.00164	7.886		1.06	0.62618	8.201		-1.83	0.00014	7.953		1.13	0.49901	8.133
Pa_2_4560	-1.91	0	8.98		-1.91	0.00026	8.85		-1.16	0.04255	9.145		-1.83	0	8.865		-1.11	0.45667	9.13
Pa_2_7480	-1.64	0.00285	6.648		-1.64	0.00694	6.522		-1.07	0.55226	6.819		-1.83	1e-05	6.614		-1.19	0.29759	6.728
Pa_2_9110	-1.77	0.00022	8.434		-1.77	0.00572	8.286		-1.02	0.7037	8.708		-1.83	0.00048	8.396		-1.06	0.63455	8.598
Pa_4_1100	1.57	0.16436	8.751		1.57	0.2878	9.081		5.1	0	8.917	1	-1.83	0.06023	9.509		1.77	0.04738	8.49
Pa_4_1880	-1.3	0.2076	9.831		-1.3	0.30629	9.853		3.31	0	9.776	1	-1.83	0.00959	10.084		2.35	0	9.546	1
Pa_5_12850	-1.85	0.01045	5.522		-1.85	0.02105	5.378		-1.11	0.40029	5.985		-1.83	0.00483	5.643		-1.1	0.65176	5.719
Pa_6_1180	-1.01	0.9784	5.655		-1.01	0.97401	5.595		1.87	0.03116	5.081		-1.83	0.00488	5.449		1.04	0.93084	5.231
Pa_1_16170	-1.63	0.00035	12.16		-1.63	0.0101	12.047		1.2	0.04004	12.16		-1.82	0.00058	12.071		1.08	0.52986	12.136
Pa_2_12670	-1.51	0.00124	11.641		-1.51	0.02245	11.567		1.12	0.04747	11.618		-1.82	0.00027	11.591		-1.08	0.4209	11.595
Pa_3_6360	-1.38	0.00692	8.665		-1.38	0.02653	8.54		1.6	0	8.642		-1.82	0	8.68		1.21	0.16196	8.496
Pa_5_12037	-1.86	0.00017	8.774		-1.86	0.00393	8.64		1.23	0.07647	8.841		-1.82	9e-05	8.687		1.26	0.23201	8.795
Pa_5_1340	1.32	0.54374	2.762		1.32	0.43637	2.886		1.03	0.95806	2.244		-1.82	0.05707	2.542		-2.34	0.05085	2.592
Pa_5_6740	-1.71	9e-05	10.081		-1.71	0.0058	9.946		1.06	0.39105	10.257		-1.82	0.00048	10.032		-1.01	0.95898	10.172
Pa_5_8520	-1.53	0.02295	6.148		-1.53	0.05032	5.967		1.38	0.01482	6.207		-1.82	0.00037	6.078		1.17	0.48866	6.097
Pa_6_2410	-1.86	1e-05	8.708		-1.86	0.00082	8.531		-1.3	1e-05	9.076		-1.82	3e-05	8.664		-1.27	0.01958	8.943
Pa_6_3260	-1.56	8e-05	14.568		-1.56	0.00567	14.504		1.05	0.07989	14.765		-1.82	5e-05	14.637		-1.11	0.06608	14.632
Pa_6_780	-1.5	0.00068	7.246		-1.5	0.00651	7.085		-1.26	0.01071	7.297		-1.82	1e-05	7.099		-1.52	0.00064	7.283
Pa_7_3450	-1.52	0.00075	7.574		-1.52	0.00567	7.543		1.21	0.02906	7.811		-1.82	1e-05	7.661		1.01	0.9569	7.692
Pa_1_11580	-1.33	0.01793	8.48		-1.33	0.05934	8.362		1.06	0.57593	8.854		-1.81	6e-05	8.587		-1.29	0.02043	8.629
Pa_2_4570	-1.9	1e-05	8.836		-1.9	0.00073	8.702		-1.15	0.06804	8.964		-1.81	0.00021	8.734		-1.09	0.46129	8.932
Pa_3_10380	-1.15	0.26614	8.481		-1.15	0.38271	8.376		-1.11	0.19651	8.547		-1.81	2e-05	8.412		-1.75	0	8.511
Pa_3_2510	-1.89	0	12.821		-1.89	6e-05	12.678		1.21	0.00529	12.702		-1.81	1e-05	12.658		1.27	0.00831	12.721
Pa_3_790	-1.55	0.00052	12.068		-1.55	0.01089	12.015		1.09	0.0098	12.202		-1.81	0.00016	12.06		-1.07	0.28248	12.157
Pa_4_1215	-1.06	0.78309	8.482		-1.06	0.82936	8.584		2.62	0	8.488	1	-1.81	0.00041	8.757		1.54	0.00191	8.314
Pa_4_4970	-2.2	0.0086	7.122		-2.2	0.03559	6.922		-1.16	0.51727	7.32		-1.81	0.07527	6.939		1.05	0.88012	7.303
Pa_5_70	-1.99	0	8.55		-1.99	2e-05	8.395		-1.33	0.00399	8.568		-1.81	1e-05	8.29		-1.22	0.1198	8.653
Pa_5_8670	-1.42	0.00018	12.019		-1.42	0.00165	12.02		1.91	0	12.097		-1.81	0	12.185		1.5	8e-05	11.932
Pa_6_6860	-1.39	0.01048	11.168		-1.39	0.02427	11.113		1.19	0.00711	11.286		-1.81	0	11.188		-1.09	0.56848	11.21
Pa_6_9290	-1.57	0.00203	12.901		-1.57	0.0266	12.805		1.45	0	12.937		-1.81	0.00144	12.894		1.25	0.00932	12.847
Pa_7_10450	-1.36	0.0011	9.536		-1.36	0.00804	9.514		-1.27	6e-05	9.976		-1.81	0	9.668		-1.7	0	9.822
Pa_7_1380	-1.27	0.08349	13.67		-1.27	0.19416	13.563		3.24	0	13.419	1	-1.81	3e-05	13.711		2.28	1e-05	13.262	1
Pa_1_18170	-1.46	0.00043	12.155		-1.46	0.01072	12.088		1.15	1e-05	12.165		-1.8	2e-05	12.114		-1.07	0.35903	12.139
Pa_1_22260	-1.52	0	11.401		-1.52	0.00105	11.305		1.03	0.53267	11.517		-1.8	0	11.384		-1.16	0.09497	11.435
Pa_1_24610	-1.69	5e-05	11.384		-1.69	0.00469	11.302		-1.08	0.00126	11.767		-1.8	0.00072	11.47		-1.15	0.01889	11.55
Pa_1_3930	-1.05	0.66934	8.312		-1.05	0.72729	8.261		-1.08	0.15396	8.336		-1.8	0	8.293		-1.84	0	8.305
Pa_1_4900	-1.75	0.00651	11.654		-1.75	0.03754	11.586		-1.09	0.25884	11.89		-1.8	0.01927	11.649		-1.12	0.0695	11.827
Pa_2_10640	-1.73	0.0057	8.118		-1.73	0.03673	7.939		-1.52	1e-05	8.57		-1.8	0.0011	8.021		-1.58	0.02136	8.487
Pa_2_7560	-1.65	2e-05	11.873		-1.65	0.00158	11.743		1.07	0.32627	11.98		-1.8	1e-05	11.826		-1.02	0.87027	11.89
Pa_4_5660	-1.4	0.01293	8.678		-1.4	0.04191	8.582		-1.07	0.27876	8.903		-1.8	0	8.706		-1.38	0.02136	8.779
Pa_4_6250	-1.42	0.00057	13.19		-1.42	0.01049	13.081		-1.02	0.77736	13.328		-1.8	1e-05	13.182		-1.29	0.00025	13.235
Pa_5_10600	-1.5	9e-05	8.837		-1.5	0.00348	8.774		1.32	3e-05	8.929		-1.8	1e-05	8.858		1.1	0.26986	8.844
Pa_5_11230	-2.1	0.00179	5.391		-2.1	0.01004	5.311		-1.15	0.42834	5.745		-1.8	0.04828	5.45		1.02	0.92349	5.607
Pa_5_6330	-1.86	1e-05	11.881		-1.86	0.00035	11.71		1.07	0.50058	11.906		-1.8	2e-05	11.733		1.11	0.46748	11.884
Pa_5_7040	-1.08	0.49934	10.394		-1.08	0.56567	10.484		2.28	0	10.618	1	-1.8	0	10.752		1.37	0.00054	10.34
Pa_6_10550	-1.51	1e-05	11.071		-1.51	0.00167	10.935		1.03	0.42291	11.095		-1.8	0	10.94		-1.16	0.02629	11.09
Pa_6_440	-1.72	0.00044	11.192		-1.72	0.01167	11.08		1.86	0	11.245		-1.8	0.00269	11.21		1.78	0	11.114
Pa_6_7220	-1.72	3e-05	11.365		-1.72	0.00032	11.274		1.15	0.06061	11.505		-1.8	0	11.362		1.09	0.52975	11.417
Pa_1_16150	-1.22	0.66582	4.349		-1.22	0.6975	4.331		2.51	0.00034	4.714	1	-1.79	0.10121	4.745		1.71	0.0892	4.3
Pa_1_23080	-1.08	0.73937	12.963		-1.08	0.78638	13.022		3.15	0	13.041	1	-1.79	0.00562	13.266		1.9	0	12.797
Pa_1_890	-1.4	0.03892	10.657		-1.4	0.1313	10.587		1.26	0	10.822		-1.79	0.0041	10.716		-1.01	0.90745	10.697
Pa_2_7470	-1.35	0.00752	10.709		-1.35	0.04073	10.626		1.22	3e-05	10.685		-1.79	4e-05	10.645		-1.08	0.28132	10.666
Pa_2_7920	-1.7	0	16.038		-1.7	4e-05	15.967		1.49	0.01656	15.8		-1.79	0.00011	15.947		1.42	0.01543	15.821
Pa_2_8960	-1.41	0.03716	8.625		-1.41	0.11996	8.464		1.33	0.00251	8.73		-1.79	0.00176	8.585		1.05	0.78	8.609
Pa_3_9280	-1.28	0.00593	11.833		-1.28	0.02632	11.784		1.25	0	12.025		-1.79	0	11.893		-1.12	0.00455	11.907
Pa_4_3920	-1.29	0.01337	10.021		-1.29	0.06734	9.953		2.17	0	10.028	1	-1.79	0.00018	10.164		1.55	0	9.817
Pa_4_7030	-1.4	0.00618	10.571		-1.4	0.04389	10.464		1.16	0.00544	10.593		-1.79	4e-05	10.518		-1.1	0.41183	10.538
Pa_5_1250	-1.7	0.00013	16.087		-1.7	0.00748	16.002		-1.23	1e-05	16.142		-1.79	0.00092	15.994		-1.3	0.00091	16.145
Pa_5_3750	-1.24	0.64488	5.323		-1.24	0.6217	5.402		1.41	0.16307	5.37		-1.79	0.02228	5.435		-1.02	0.96944	5.337
Pa_5_7430	-1.91	0	9.357		-1.91	0.00052	9.283		-1.09	0.13898	9.5		-1.79	0.00018	9.305		-1.02	0.87205	9.478
Pa_5_8090	-1.42	0.00137	9.761		-1.42	0.01032	9.716		1.14	0.00961	9.948		-1.79	1e-05	9.826		-1.1	0.24819	9.839
Pa_6_7650	-1.74	1e-05	9.549		-1.74	0.00088	9.428		1.03	0.62568	9.577		-1.79	2e-05	9.446		1.01	0.96668	9.559
Pa_1_23155	-1.34	0.00652	11.39		-1.34	0.0499	11.391		2.39	0	11.57	1	-1.78	0.00014	11.627		1.81	0	11.298
Pa_1_3500	-1.37	0.00063	13.148		-1.37	0.00814	13.078		-1.01	0.83957	13.494		-1.78	0	13.273		-1.31	0.00041	13.299
Pa_1_4680	-1.53	0.00353	8.089		-1.53	0.0071	7.98		1.22	0.00214	8.122		-1.78	0	7.994		1.05	0.74214	8.109
Pa_1_7760	-1.52	0	10.629		-1.52	0.00044	10.471		1.14	0.00717	10.552		-1.78	0	10.472		-1.03	0.70802	10.551
Pa_2_1245	-1.82	0.03428	4.903		-1.82	0.04457	4.931		1.12	0.36473	5.339		-1.78	0.01963	5.194		1.15	0.4985	5.076
Pa_2_7260	-1.52	0.00346	13.158		-1.52	0.02822	13.086		1.11	0.21611	13.283		-1.78	0.00144	13.18		-1.05	0.6104	13.193
Pa_3_11080	-1.58	0.0008	11.62		-1.58	0.00176	11.579		1.23	0.03865	12.075		-1.78	0	11.822		1.09	0.54142	11.832
Pa_3_11380	-1.12	0.47847	10.862		-1.12	0.52191	10.844		-2.28	0	11.593	1	-1.78	0.00039	11.094		-3.63	0	11.325	1
Pa_3_2960	-1.58	4e-05	12.711		-1.58	0.00143	12.635		1.01	0.69373	12.895		-1.78	0	12.738		-1.11	0.33846	12.791
Pa_3_3930	-1.15	0.0713	8.745		-1.15	0.13695	8.698		1.18	0.00129	8.79		-1.78	0	8.73		-1.31	0.00153	8.758
Pa_5_11114	-1.71	0.2276	3.924		-1.71	0.19866	3.835		1.27	0.52217	3.811		-1.78	0.10414	3.867		1.22	0.65165	3.778
Pa_5_1640	-1.35	0.00163	9.811		-1.35	0.01969	9.751		1.71	0	9.801		-1.78	1e-05	9.855		1.3	0	9.697
Pa_5_7140	-1.52	0	10.392		-1.52	0.00027	10.293		1.07	0.08917	10.651		-1.78	0	10.451		-1.09	0.2065	10.493
Pa_6_2820	-1.55	0.09919	6.795		-1.55	0.19514	6.745		1.11	0.59032	7.12		-1.78	0.05253	6.92		-1.04	0.89793	6.945
Pa_6_8310	1.12	0.4988	8.678		1.12	0.57538	8.815		2.98	0	8.866	1	-1.78	0.00036	9.114		1.5	0.00062	8.558
Pa_7_550	-1.71	0.0006	9.315		-1.71	0.01413	9.216		1.86	0	9.133		-1.78	0.00675	9.21		1.78	0	9.139
Pa_1_14640	-1.23	0.00053	10.107		-1.23	0.00768	9.975		1.37	0	10.057		-1.77	0	10.166		-1.05	0.51521	9.866
Pa_1_15400	-1.43	0.00023	12.312		-1.43	0.00796	12.247		1.01	0.81445	12.426		-1.77	1e-05	12.312		-1.23	0.00013	12.364
Pa_1_5450	-1.74	0.02141	10.807		-1.74	0.01599	10.414		1.54	0.05745	10.504		-1.77	0.01335	10.492		1.51	0.05182	10.427
Pa_2_13740	-1.31	0.07325	12.021		-1.31	0.21309	12.046		3.38	0	12.04	1	-1.77	0.00347	12.256		2.49	0	11.823	1
Pa_2_7450	-1.5	0.00477	14.583		-1.5	0.02932	14.544		1.2	0.03672	14.662		-1.77	0.00319	14.637		1.02	0.81566	14.565
Pa_2_7763	-1.16	0.73096	4.349		-1.16	0.71785	4.409		1.15	0.65384	4.303		-1.77	0.07084	4.415		-1.33	0.37572	4.297
Pa_2_7900	-1.78	0	17.376		-1.78	0.00043	17.272		1.62	0.0044	16.859		-1.77	0.00038	17.173		1.64	0.00238	16.968
Pa_4_1560	-1.45	0.03403	13.776		-1.45	0.10891	13.721		2.35	0	13.646	1	-1.77	0.00924	13.82		1.92	0	13.538
Pa_4_2410	-1.55	0.27619	4.519		-1.55	0.36345	4.428		1.27	0.35929	4.752		-1.77	0.04023	4.563		1.12	0.85494	4.617
Pa_4_3790	-1.16	0.01136	13.027		-1.16	0.02672	13.091		1.72	0	13.139		-1.77	0	13.251		1.13	0.05559	12.978
Pa_4_3830	-1.15	0.37623	10.81		-1.15	0.32705	10.949		2.39	0	11.188	1	-1.77	0.00037	11.234		1.55	0	10.903
Pa_4_4550	-1.43	0.00368	12.132		-1.43	0.0351	12.098		1.7	0	12.253		-1.77	0.00085	12.237		1.37	0	12.113
Pa_5_12680	-1.53	0.00565	8.44		-1.53	0.03845	8.376		1.27	3e-05	8.8		-1.77	0.00216	8.551		1.1	0.24792	8.625
Pa_5_860	-1.31	0.00206	10.139		-1.31	0.01854	10.055		1.08	0.05972	10.094		-1.77	0	10.096		-1.25	0.00464	10.054
Pa_5_9740	-1.35	0.00169	11.399		-1.35	0.02301	11.349		-1.02	0.77449	11.737		-1.77	1e-05	11.516		-1.34	8e-05	11.575
Pa_5_9820	-1.68	2e-05	8.513		-1.68	0.00108	8.291		1.37	0.00204	8.487		-1.77	9e-05	8.358		1.3	0.01769	8.42
Pa_6_11130	-1.44	0.47067	3.413		-1.44	0.38175	3.4		1.6	0.36907	3.032		-1.77	0.06361	3.148		1.3	0.70187	3.28
Pa_6_4490	-1.47	0.0002	12.621		-1.47	0.00379	12.582		1.23	0.01867	12.894		-1.77	0	12.75		1.02	0.90611	12.726
Pa_7_1270	-1.43	0.00627	10.538		-1.43	0.02439	10.411		1.26	0.06788	10.674		-1.77	7e-05	10.561		1.02	0.92133	10.524
Pa_7_3660	-1.7	0.00016	8.162		-1.7	0.00525	8.032		1.8	0	8.154		-1.77	0.00059	8.131		1.73	0	8.054
Pa_7_6080	-1.18	0.06609	11.815		-1.18	0.12685	11.753		1.08	0.24084	12.037		-1.77	0	11.923		-1.4	0.0003	11.867
Pa_0_310	-1.87	0	9.521		-1.87	0.00046	9.291		1.12	0.04858	9.308		-1.76	7e-05	9.229		1.19	0.07938	9.37
Pa_0_460	-1.29	0.04141	10.674		-1.29	0.1047	10.586		-1.06	0.23315	10.838		-1.76	4e-05	10.672		-1.45	0.0003	10.753
Pa_1_12740	-1.6	0.04551	6.681		-1.6	0.13341	6.545		1.17	0.00625	6.628		-1.76	0.00021	6.629		1.07	0.84101	6.544
Pa_1_3800	-1.47	0.00011	9.396		-1.47	0.00309	9.294		1.02	0.64676	9.675		-1.76	0	9.441		-1.18	0.03351	9.521
Pa_1_4030	-1.42	0	13.484		-1.42	0.00024	13.432		-1.08	0.01839	13.665		-1.76	0	13.524		-1.35	1e-05	13.573
Pa_1_5490	-1.39	0.03899	11.358		-1.39	0.11791	11.314		2.36	0	11.271	1	-1.76	0.00327	11.401		1.86	0	11.181
Pa_1_7050	-1.44	0.00018	11.279		-1.44	0.00776	11.186		1.06	0.11195	11.386		-1.76	1e-05	11.254		-1.16	0.03179	11.307
Pa_1_870	-1.46	0.02946	7.644		-1.46	0.11211	7.527		1	0.99392	7.853		-1.76	0.00653	7.679		-1.2	0.12472	7.701
Pa_2_3760	-1.21	0.03921	15.01		-1.21	0.11392	14.905		1.12	0.02087	15.2		-1.76	0	15.132		-1.3	0.01976	14.974
Pa_2_8170	1.13	0.51345	14.136		1.13	0.57797	14.194		2.19	0	14.076	1	-1.76	0.00513	14.359		1.11	0.3026	13.906
Pa_4_6840	-1.3	0.19403	6.45		-1.3	0.27681	6.31		1.35	0.00739	6.521		-1.76	0.00356	6.444		-1.01	0.96822	6.387
Pa_5_8490	-1.3	5e-05	10.631		-1.3	0.00135	10.546		1.05	0.24475	10.702		-1.76	0	10.586		-1.3	1e-05	10.661
Pa_6_2390	-1.43	0.00066	9.919		-1.43	0.00756	9.87		1.74	0	10.108		-1.76	2e-05	10.052		1.41	4e-05	9.926
Pa_6_8270	-1.51	0.00115	11.855		-1.51	0.02209	11.741		1.41	0	11.729		-1.76	0.0009	11.758		1.21	0.00051	11.713
Pa_0_450	-1.52	0.00509	7.597		-1.52	0.02405	7.494		1.16	0.09068	7.782		-1.75	0.00019	7.625		1	0.99439	7.641
Pa_1_14560	-1.17	0.06744	9.268		-1.17	0.16504	9.231		-1.01	0.84351	9.185		-1.75	0	9.228		-1.51	0.00011	9.187
Pa_1_17675	1.16	0.68277	5.097		1.16	0.74047	5.081		1.49	0.04633	5.348		-1.75	0.13348	5.351		-1.36	0.16755	5.078
Pa_1_18100	-1.62	0.16825	2.911		-1.62	0.24365	3.002		1.56	0.05733	2.154		-1.75	0.10038	2.612		1.44	0.18804	2.544
Pa_1_21960	-1.24	0.37681	8.292		-1.24	0.52634	8.321		2.04	0	8.383	1	-1.75	0.06265	8.474		1.45	7e-05	8.23
Pa_3_6050	-1.33	0.00172	13.752		-1.33	0.03175	13.725		1.61	0	13.754		-1.75	0.00017	13.822		1.23	0.00013	13.652
Pa_3_880	-1.25	0.53918	4.466		-1.25	0.6169	4.329		1	0.98831	5.016		-1.75	0.04552	4.582		-1.39	0.32769	4.764
Pa_4_3250	-1.2	0.3919	10.705		-1.2	0.54606	10.656		2.04	0	10.753	1	-1.75	0.0255	10.838		1.4	2e-05	10.576
Pa_4_3410	-1.71	0.00277	7.389		-1.71	0.0093	7.224		1.13	0.3198	7.448		-1.75	0.00089	7.293		1.11	0.55303	7.385
Pa_4_3420	-1.64	0.00461	13.101		-1.64	0.03886	13.049		-1.07	0.26649	13.209		-1.75	0.01022	13.074		-1.14	0.02672	13.188
Pa_4_5070	-1.94	0.1158	4.965		-1.94	0.1961	4.807		1.17	0.65092	5.046		-1.75	0.24688	4.854		1.3	0.47572	4.998
Pa_4_7120	-1.56	0.00077	13.857		-1.56	0.0212	13.767		1.16	0.00266	13.934		-1.75	0.00105	13.864		1.03	0.74755	13.837
Pa_5_10580	-1.91	0.03277	5.931		-1.91	0.10357	5.903		1.29	0.01824	6.154		-1.75	0.0847	6.042		1.41	0.08786	6.015
Pa_5_11560	-1.78	0	14.358		-1.78	0.00021	14.302		1.13	0.32881	14.41		-1.75	0.00038	14.336		1.15	0.15153	14.368
Pa_5_7650	-1.58	0.00022	10.67		-1.58	0.01031	10.574		1.12	0.00085	10.759		-1.75	0.00046	10.65		1.01	0.92133	10.683
Pa_5_9120	-1.49	0.00027	10.797		-1.49	0.0076	10.717		1.09	0.04038	10.915		-1.75	2e-05	10.793		-1.08	0.40015	10.839
Pa_7_4880	-1.6	0	12.041		-1.6	7e-05	11.979		1.28	0.00133	12.107		-1.75	0	12.048		1.17	0.0327	12.038
Pa_2_4460	-1.08	0.50286	13.219		-1.08	0.63934	13.204		-1.35	0.04662	13.611		-1.74	0.00424	13.382		-2.17	0	13.453	1
Pa_3_11170	-1.47	0.0001	13.814		-1.47	0.00697	13.749		1.14	0.00261	14.009		-1.74	0	13.899		-1.04	0.73733	13.858
Pa_3_1620	-1.54	7e-05	12.355		-1.54	0.00425	12.237		1.07	0.08674	12.483		-1.74	0.00013	12.31		-1.05	0.45158	12.39
Pa_3_5880	1.05	0.8888	7.305		1.05	0.92291	7.271		1.17	0.10908	7.277		-1.74	4e-05	7.247		-1.56	0.24033	7.3
Pa_4_3340	-1.1	0.14826	12.876		-1.1	0.21314	12.832		1.53	5e-05	13.034		-1.74	0	13.07		-1.04	0.59926	12.786
Pa_4_4415	-1.51	0.00161	11.603		-1.51	0.00429	11.536		1.05	0.34482	11.774		-1.74	0	11.619		-1.1	0.50478	11.695
Pa_4_5870	-1.1	0.48118	11.592		-1.1	0.61161	11.63		3.16	0	11.566	1	-1.74	0.00097	11.843		2	0	11.353	1
Pa_4_9810	-1.66	1e-05	13.962		-1.66	0.00119	13.932		1.32	0.0009	13.997		-1.74	0.00019	13.98		1.26	0.0022	13.951
Pa_5_1020	-1.56	0.0008	10.474		-1.56	0.00528	10.309		1.87	0.00013	10.232		-1.74	0.00384	10.337		1.68	0	10.204
Pa_6_4480	-1.43	0.00064	11.79		-1.43	0.0121	11.723		1.11	0.00182	11.916		-1.74	1e-05	11.806		-1.1	0.22643	11.841
Pa_6_4790	-1.44	0.00015	13.514		-1.44	0.00847	13.486		1.03	0.40304	13.646		-1.74	1e-05	13.585		-1.18	0.00965	13.547
Pa_7_870	-1.36	0.01842	8.442		-1.36	0.08012	8.061		1.87	0	8.285		-1.74	0.00111	8.27		1.46	1e-05	8.076
Pa_0_730	-1.39	0.00743	14.203		-1.39	0.01509	14.12		1.34	1e-05	14.157		-1.73	5e-05	14.168		1.07	0.27207	14.111
Pa_1_21820	-1.21	0.59927	5.504		-1.21	0.68782	5.373		-1.11	0.63484	5.551		-1.73	0.09655	5.45		-1.6	0.06734	5.475
Pa_1_4710	-1.36	0.02148	13.554		-1.36	0.06997	13.523		-1.06	0.11749	13.768		-1.73	0.00068	13.611		-1.35	0	13.683
Pa_2_13720	-1.49	0.0013	8.786		-1.49	0.01746	8.672		1.33	0.00017	9.05		-1.73	0.0001	8.868		1.14	0.26814	8.854
Pa_3_9510	-1.28	0.03413	11.337		-1.28	0.09951	11.294		-1.29	0.00032	11.743		-1.73	7e-05	11.448		-1.75	0	11.589
Pa_4_9440	-1.26	0.00016	13.012		-1.26	0.00321	12.947		-1.02	0.66977	12.946		-1.73	0	12.925		-1.4	0	12.968
Pa_5_11200	-1.33	0.00648	13.21		-1.33	0.03895	13.196		-1.95	0	13.671		-1.73	0.00035	13.302		-2.53	0	13.54	1
Pa_5_1590	-1.43	0.00178	11.051		-1.43	0.02087	10.962		1.17	0.00039	10.986		-1.73	0.00012	10.966		-1.04	0.64834	10.983
Pa_5_1750	-1.51	2e-05	15.203		-1.51	0.00227	15.182		-1.22	0.0005	15.302		-1.73	2e-05	15.218		-1.4	0	15.266
Pa_5_4140	1.42	0.17033	7.45		1.42	0.17879	7.359		1.02	0.88631	7.454		-1.73	0.00359	7.552		-2.41	2e-05	7.261	1
Pa_5_4480	-2.14	0.10539	4.071		-2.14	0.06764	4.03		-1.35	0.18586	4.41		-1.73	0.08953	3.96		-1.09	0.83318	4.498
Pa_5_7015	-1.42	0.01502	9.642		-1.42	0.08354	9.45		1.72	0	9.592		-1.73	0.0032	9.577		1.41	7e-05	9.469
Pa_6_11610	-1.36	0.09667	9.679		-1.36	0.19217	9.797		2.03	0	9.676	1	-1.73	0.00785	9.892		1.6	0.00017	9.583
Pa_6_1240	-1.26	0.0178	9.759		-1.26	0.06334	9.719		-1.02	0.81532	9.576		-1.73	1e-05	9.621		-1.4	1e-05	9.673
Pa_6_2290	-1.67	0	11.411		-1.67	0.00107	11.314		1.29	0	11.523		-1.73	8e-05	11.387		1.24	0.00023	11.447
Pa_6_8640	-1.48	0.00425	12.097		-1.48	0.04194	12.028		1.33	0	12.209		-1.73	0.00072	12.146		1.14	0.23201	12.091
Pa_7_1710	-1.48	0.00249	12.116		-1.48	0.03072	11.951		1.26	0.00032	12.25		-1.73	0.00017	12.177		1.08	0.59351	12.015
Pa_7_1930	-1.03	0.85973	13.629		-1.03	0.89828	13.649		1.07	0.55513	13.84		-1.73	0.00332	13.8		-1.57	0	13.687
Pa_1_170	-1.49	0.00014	9.251		-1.49	0.00437	9.147		1.1	0.16371	9.144		-1.72	1e-05	9.133		-1.05	0.70176	9.16
Pa_1_22510	1.05	0.63923	13.346		1.05	0.68149	13.222		1.86	0.00037	13.188		-1.72	0.00247	13.388		1.03	0.64834	13.022
Pa_2_7400	-1.46	0.00235	14.73		-1.46	0.01428	14.702		1.19	0.08852	14.776		-1.72	0.00103	14.774		1.01	0.93525	14.707
Pa_3_1015	-1.74	6e-05	10.085		-1.74	0.00437	9.962		1.14	0.00375	10.159		-1.72	0.00124	10.005		1.15	0.04973	10.117
Pa_3_1255	1.02	0.96729	3.247		1.02	0.97194	3.408		1.61	0.25201	2.996		-1.72	0.23489	3.253		-1.09	0.83995	3.146
Pa_3_2150	-1.49	0.0164	8.364		-1.49	0.06934	8.313		1.47	0	8.506		-1.72	0.00232	8.457		1.28	0.067	8.366
Pa_5_10720	-1.18	0.22524	12.586		-1.18	0.39539	12.655		3.1	0	12.611	1	-1.72	0.00286	12.865		2.13	0	12.401	1
Pa_5_6490	-1.83	0	9.669		-1.83	0.00028	9.539		1	0.95551	9.699		-1.72	0.00014	9.561		1.07	0.38968	9.676
Pa_5_7660	-1.56	0.00604	9.235		-1.56	0.04879	9.131		1.07	0.17329	9.345		-1.72	0.00868	9.184		-1.03	0.74033	9.292
Pa_6_4280	-1.22	0.02914	10.414		-1.22	0.07397	10.364		1.19	0	10.43		-1.72	0	10.422		-1.19	0.00107	10.373
Pa_6_9796	1.23	0.16525	9.067		1.23	0.24468	9.243		2.36	0	9.752	1	-1.72	0.00011	9.734		1.12	0.46408	9.262
Pa_7_4560	-1.8	3e-05	11.794		-1.8	0.00127	11.694		1.19	0.25928	11.782		-1.72	0.00256	11.703		1.25	0.09223	11.773
Pa_1_12160	-1.53	2e-05	11.033		-1.53	0.00116	10.971		1.07	0.22465	11.079		-1.71	0	10.995		-1.04	0.70083	11.056
Pa_1_7740	-1.38	0.00234	9.877		-1.38	0.00787	9.813		-1.25	0.00015	9.977		-1.71	0	9.823		-1.55	1e-05	9.967
Pa_2_11940	-1.55	0	7.862		-1.55	0.00026	7.768		1.17	0.1351	7.721		-1.71	0	7.697		1.06	0.64834	7.793
Pa_2_7240	-1.33	0.03631	15.076		-1.33	0.07254	15.043		1.29	0.01153	15.054		-1.71	0.00224	15.113		1.01	0.94296	14.986
Pa_3_11160	-1.71	0.00012	9.076		-1.71	0.00432	8.952		1.34	0.00052	9.204		-1.71	0.00059	9.075		1.34	0.00978	9.08
Pa_3_240	-1.66	6e-05	11.101		-1.66	0.00082	10.986		-1.08	0.53842	11.266		-1.71	2e-05	11.055		-1.11	0.46333	11.197
Pa_3_4550	-1.31	0.00112	11.228		-1.31	0.01196	11.151		1.11	0.00132	11.275		-1.71	0	11.21		-1.17	0.02932	11.216
Pa_3_7250	-1.49	1e-05	13.474		-1.49	0.00032	13.459		-1.36	0	13.922		-1.71	0	13.548		-1.56	0	13.832
Pa_4_4570	-1.76	0	10.989		-1.76	0.00059	10.86		1.03	0.72148	11.261		-1.71	3e-05	10.998		1.05	0.67378	11.124
Pa_4_8675	-1.51	1e-05	12.843		-1.51	0.0007	12.783		1.2	0.01087	12.821		-1.71	1e-05	12.783		1.06	0.46997	12.821
Pa_4_9140	-1.45	0.00052	10.548		-1.45	0.00716	10.272		1.48	0.00012	10.139		-1.71	0.00014	10.228		1.26	0.00967	10.183
Pa_5_11470	-1.2	0.0857	12.297		-1.2	0.19331	12.317		1.24	0.00014	12.446		-1.71	9e-05	12.436		-1.15	0.01001	12.327
Pa_5_12650	-1.18	0.62677	7.143		-1.18	0.66208	7.142		3.48	1e-05	7.045	1	-1.71	0.12279	7.359		2.41	1e-05	6.828	1
Pa_5_7550	-1.67	1e-05	10.595		-1.67	0.00254	10.386		-1.12	0.00252	10.758		-1.71	9e-05	10.414		-1.15	0.12314	10.73
Pa_6_1070	-1.3	0.10708	7.426		-1.3	0.14927	7.32		1.31	0.00178	7.241		-1.71	0.00076	7.336		1	0.99635	7.225
Pa_6_7445	-1.54	0.00076	8.706		-1.54	0.00916	8.602		1.12	0.09518	8.759		-1.71	0.00027	8.624		1.01	0.92163	8.736
Pa_6_9793	1.4	0.00971	8.002		1.4	0.01604	8.184		1.87	0	8.776		-1.71	3e-05	8.747		-1.28	0.02558	8.212
Pa_1_10220	-1.2	0.64883	5.028		-1.2	0.62779	5		1.29	0.05506	5.378		-1.7	0.05627	5.253		-1.09	0.70639	5.125
Pa_1_14690	-1.35	0.04945	13.247		-1.35	0.11158	13.281		2.63	0	13.28	1	-1.7	0.00487	13.467		2.08	0	13.094	1
Pa_1_5170	-1.98	1e-05	10.421		-1.98	0.001	10.287		-1.2	0.2006	10.571		-1.7	0.0028	10.306		-1.03	0.86368	10.55
Pa_1_8950	-1.61	8e-05	11.711		-1.61	0.00545	11.731		1.14	0.00059	11.772		-1.7	0.00039	11.714		1.08	0.15239	11.793
Pa_2_1710	-1.74	8e-05	12.906		-1.74	0.00054	12.817		-1.08	0.34669	13.019		-1.7	0	12.849		-1.05	0.7522	12.987
Pa_3_11010	-1.54	0.00017	9.846		-1.54	0.00136	9.732		1.07	0.4275	9.987		-1.7	0	9.799		-1.03	0.80348	9.922
Pa_3_4470	-1.05	0.70145	8.246		-1.05	0.73589	8.163		-1.09	0.17636	8.04		-1.7	0	8.132		-1.75	0	8.071
Pa_4_1840	-1.4	0.00442	11.187		-1.4	0.02424	11.085		-1.14	0.02302	11.451		-1.7	1e-05	11.2		-1.39	0.00419	11.34
Pa_4_4780	-1.2	0.20925	13.524		-1.2	0.32827	13.522		1.09	0.22284	13.711		-1.7	0.00205	13.651		-1.3	0.00039	13.586
Pa_5_10730	-1.31	0.00869	11.621		-1.31	0.04087	11.571		1.23	0	11.73		-1.7	2e-05	11.663		-1.05	0.52802	11.639
Pa_5_11980	1.12	0.56312	8.367		1.12	0.66792	8.369		-1.94	0.00346	9.25		-1.7	0.04635	8.703		-3.69	0	8.915	1
Pa_5_7450	-1.63	0.00026	8.976		-1.63	0.00396	8.853		1	0.96172	8.981		-1.7	7e-05	8.844		-1.04	0.80995	8.991
Pa_5_7460	-1.47	0.00108	11.224		-1.47	0.01605	11.143		1.24	0.00187	11.334		-1.7	0.0001	11.228		1.07	0.58617	11.248
Pa_5_7610	-1.49	1e-05	12.528		-1.49	0.00152	12.47		1.03	0.41368	12.597		-1.7	0	12.51		-1.11	0.06435	12.557
Pa_6_10950	-1.83	0.00022	11.361		-1.83	0.00142	11.226		-1.11	0.46929	11.531		-1.7	0.0001	11.275		-1.03	0.88198	11.485
Pa_6_11550	-1.72	0.0002	10.577		-1.72	0.00336	10.447		-1.04	0.69371	10.64		-1.7	0	10.463		-1.02	0.91937	10.624
Pa_6_2460	-1.04	0.85121	7.324		-1.04	0.88608	7.325		1.94	0	7.595		-1.7	0.00742	7.585		1.18	0.15237	7.335
Pa_7_40	-1.36	0.04532	8.05		-1.36	0.11633	7.986		1.98	0	8.057		-1.7	0.00541	8.077		1.58	0	7.957
Pa_7_7130	-1.07	0.70838	7.466		-1.07	0.74947	7.342		1.11	0.18786	7.385		-1.7	5e-05	7.378		-1.43	0.00341	7.349
Pa_1_11230	-1.27	0.02802	10.142		-1.27	0.10809	10.002		-1.03	0.46673	10.52		-1.69	1e-05	10.272		-1.38	0.00297	10.25
Pa_1_22330	-1.55	1e-05	14.401		-1.55	0.00107	14.299		-1.07	0.1677	14.392		-1.69	2e-05	14.31		-1.16	0.03027	14.376
Pa_1_7670	-1.4	0.00082	13.443		-1.4	0.01198	13.365		-1.04	0.557	13.738		-1.69	0	13.541		-1.26	0.04438	13.568
Pa_2_12080	-1.69	1e-05	9.994		-1.69	0.00042	9.846		-1.07	0.26578	10.043		-1.69	6e-05	9.852		-1.07	0.39396	10.037
Pa_2_230	-1.5	6e-05	14.17		-1.5	0.00361	14.106		1.06	0.06775	14.274		-1.69	5e-05	14.191		-1.06	0.18183	14.192
Pa_2_6090	-1.12	0.04335	12.913		-1.12	0.11308	12.883		1.06	0.22877	13.03		-1.69	0	12.98		-1.43	0	12.933
Pa_2_8090	-1.62	5e-05	11.625		-1.62	0.0024	11.478		1.15	0.02387	11.841		-1.69	0.00025	11.64		1.1	0.1925	11.668
Pa_2_8240	-1.55	0.00691	7.684		-1.55	0.04114	7.069		-1.05	0.7247	7.213		-1.69	0.00699	7.052		-1.14	0.33846	7.23
Pa_3_4050	-1.54	0.01553	7.345		-1.54	0.04823	7.181		1.13	0.12906	7.498		-1.69	0.00063	7.295		1.03	0.9082	7.384
Pa_3_6080	-1.54	0.62582	6.818		-1.54	0.6361	6.813		1.18	0.77605	6.654		-1.69	0.30231	6.723		1.08	0.94242	6.744
Pa_4_7560	-1.64	2e-05	9.124		-1.64	0.00244	9.03		-1.01	0.85011	9.333		-1.69	0.00011	9.113		-1.04	0.6788	9.249
Pa_5_4130	-1.1	0.4836	7.149		-1.1	0.39271	7.142		2.04	1e-05	7.227	1	-1.69	1e-05	7.321		1.33	0.03901	7.049
Pa_5_530	-1.87	0.00026	6.629		-1.87	0.00153	6.589		-1.11	0.69027	6.76		-1.69	0.00129	6.527		1	0.99439	6.815
Pa_5_7070	-1.02	0.93028	7.176		-1.02	0.94525	7.154		1.18	0.10344	7.017		-1.69	0.00236	7.137		-1.41	0.03345	7.034
Pa_5_7960	-1.06	0.84803	7.456		-1.06	0.87878	7.435		2.09	1e-05	7.495	1	-1.69	0.0135	7.622		1.31	0.21847	7.307
Pa_5_8034	1.06	0.91292	4.043		1.06	0.92088	4.01		1.21	0.48751	4.108		-1.69	0.12702	4.039		-1.48	0.30881	4.079
Pa_6_8300	-1.16	0.1257	9.356		-1.16	0.16173	9.454		1.98	0	9.479		-1.69	0	9.623		1.37	0.00059	9.309
Pa_6_8470	-1.52	0.00088	11.582		-1.52	0.01267	11.491		1.5	0	11.475		-1.69	0.00079	11.513		1.35	1e-05	11.453
Pa_7_4110	-1.52	0.005	10.154		-1.52	0.0487	10.056		1.26	1e-05	10.205		-1.69	0.00794	10.124		1.14	0.02136	10.137
Pa_1_12590	-1.64	1e-05	12.122		-1.64	0.00119	12.019		1.09	0.04955	12.184		-1.68	6e-05	12.062		1.06	0.45869	12.141
Pa_1_4960	-1.48	0.00407	12.634		-1.48	0.03447	12.536		1.47	0	12.62		-1.68	0.00257	12.615		1.29	1e-05	12.541
Pa_3_1670	-1.45	0.00141	13.338		-1.45	0.01917	13.265		1.23	0	13.359		-1.68	0.00023	13.336		1.07	0.45236	13.288
Pa_3_1900	-1.64	0.00441	8.093		-1.64	0.02852	8.003		1.16	0.14916	8.192		-1.68	0.01078	8.008		1.14	0.31198	8.186
Pa_3_2950	-1.46	5e-05	11.277		-1.46	0.00311	11.203		1.19	1e-05	11.32		-1.68	1e-05	11.25		1.04	0.57661	11.274
Pa_3_3730	-1.26	0.00338	12.109		-1.26	0.0091	12.055		1.09	0.02298	11.948		-1.68	0	12.025		-1.22	0.00021	11.978
Pa_3_4710	-1.31	0.00338	9.882		-1.31	0.01377	9.778		1.15	0.00474	9.945		-1.68	0	9.84		-1.11	0.19007	9.883
Pa_3_7620	-1.14	0.26041	10.288		-1.14	0.37825	10.29		-1.26	0.10243	10.419		-1.68	0.0008	10.423		-1.86	2e-05	10.282
Pa_3_850	-1.71	6e-05	13.789		-1.71	0.0056	13.694		-1.1	0.10752	13.854		-1.68	0.00209	13.725		-1.09	0.32093	13.823
Pa_3_8940	-1.17	0.02439	10.639		-1.17	0.06802	10.557		1.11	0.0123	10.699		-1.68	0	10.639		-1.3	0.0018	10.617
Pa_4_1053	1.12	0.50769	7.669		1.12	0.59289	7.767		2.66	0	7.848	1	-1.68	0.00139	8.07		1.42	0.00867	7.545
Pa_4_1920	-1.69	4e-05	10.55		-1.69	0.00396	10.437		-1.05	0.30529	10.635		-1.68	0.00088	10.462		-1.04	0.58136	10.615
Pa_4_4800	-1.9	0.05815	4.076		-1.9	0.07191	4.038		1.6	0.18411	4.485		-1.68	0.16268	4.277		1.81	0.07222	4.247
Pa_4_7800	-1.33	0.00017	12.703		-1.33	0.00355	12.625		-1.17	0	12.859		-1.68	0	12.722		-1.47	1e-05	12.764
Pa_5_11970	-1.01	0.9647	12.302		-1.01	0.97269	12.308		-1.94	1e-05	13.247		-1.68	0.00295	12.673		-3.24	0	12.882	1
Pa_5_5930	-1.31	0.00077	10.281		-1.31	0.01467	10.158		-1.07	0.06027	10.438		-1.68	0	10.276		-1.37	5e-05	10.319
Pa_5_6660	-1.68	0.00141	8.127		-1.68	0.00981	8.013		-1.03	0.65378	8.317		-1.68	0.00056	8.105		-1.03	0.86736	8.225
Pa_5_6760	-1.38	0.13722	9.493		-1.38	0.18325	9.56		3.36	0	9.371	1	-1.68	0.0118	9.716		2.78	0	9.215	1
Pa_5_8080	-1.53	6e-05	12.35		-1.53	0.00644	12.223		1.21	1e-05	12.507		-1.68	0.00032	12.383		1.11	0.00911	12.339
Pa_6_8540	-1.42	8e-05	8.553		-1.42	0.00184	8.356		-1.07	0.16019	8.877		-1.68	0	8.631		-1.26	0.00707	8.602
Pa_7_700	-1.46	0.00093	12.769		-1.46	0.00698	12.66		1.03	0.61918	12.81		-1.68	0.00014	12.701		-1.11	0.05167	12.769
Pa_0_1640	-1.55	3e-05	12.552		-1.55	0.00279	12.514		1.15	0.00496	12.701		-1.67	0.00011	12.594		1.07	0.31416	12.618
Pa_1_11160	-1.41	0.00077	10.6		-1.41	0.01613	10.52		1.1	0.01627	10.739		-1.67	3e-05	10.622		-1.07	0.43504	10.638
Pa_1_12020	-1.43	0.00285	10.461		-1.43	0.01814	10.394		1.04	0.47855	10.577		-1.67	0.00025	10.451		-1.12	0.09595	10.52
Pa_1_15120	1.06	0.88291	5.427		1.06	0.87859	5.424		2.2	0.00543	5.233		-1.67	0.04798	5.573		1.24	0.50882	5.083
Pa_1_19790	-1.22	0.01481	10.68		-1.22	0.06698	10.631		1.31	0	10.683		-1.67	0	10.685		-1.05	0.5638	10.629
Pa_1_21810	-1.69	6e-05	8.254		-1.69	0.00353	8.138		1.02	0.82434	8.431		-1.67	0.0008	8.223		1.03	0.81463	8.343
Pa_1_22670	-1.26	0.00038	10.476		-1.26	0.0068	10.396		1.06	0.14692	10.353		-1.67	0	10.396		-1.25	0.00123	10.353
Pa_2_14080	-1.25	0.00438	14.859		-1.25	0.02633	14.898		1.46	0	14.942		-1.67	0	15.025		1.09	0.17145	14.81
Pa_2_8050	-1.51	0.15566	5.353		-1.51	0.22777	5.216		1.02	0.89276	5.797		-1.67	0.04062	5.436		-1.08	0.80644	5.577
Pa_3_11590	-1.1	0.77982	2.607		-1.1	0.78503	2.666		-1.07	0.84002	1.966		-1.67	0.01049	2.368		-1.63	0.15814	2.277
Pa_3_3950	-1.49	1e-05	13.581		-1.49	0.00126	13.506		-1.02	0.61705	13.724		-1.67	1e-05	13.581		-1.14	0.00546	13.649
Pa_3_9910	-1.58	0	13.151		-1.58	0.00011	13.086		-1.14	0.00045	13.45		-1.67	0	13.223		-1.21	0.01718	13.318
Pa_4_1780	-1.37	0.15243	6.215		-1.37	0.30392	6.053		1.16	0.22503	6.25		-1.67	0.0013	6.153		-1.05	0.90684	6.15
Pa_4_1860	-1.65	0.00013	10.06		-1.65	0.00525	9.945		-1.08	0.02014	10.233		-1.67	0.00057	10.006		-1.09	0.32609	10.171
Pa_4_3820	-1.12	0.53277	12.515		-1.12	0.64295	12.709		2.47	0	12.702	1	-1.67	0.00776	13.069		1.65	3e-05	12.353
Pa_5_11300	-1.21	0.50536	5.827		-1.21	0.50127	5.839		1.94	0.01207	5.825		-1.67	0.03049	6.046		1.4	0.23324	5.618
Pa_5_2940	-1.42	0.00315	8.604		-1.42	0.03378	8.483		1.3	3e-05	8.667		-1.67	0.00072	8.595		1.11	0.23251	8.553
Pa_5_7950	-1.17	0.74092	4.571		-1.17	0.7849	4.505		1.19	0.59	4.827		-1.67	0.10127	4.709		-1.21	0.72488	4.622
Pa_1_22070	-1.55	0.00024	10.058		-1.55	0.00784	9.932		-1.12	0.0156	10.279		-1.66	0.00017	10.023		-1.19	0.069	10.188
Pa_2_5590	-1.18	0.07652	8.722		-1.18	0.1299	8.624		1.12	0.00927	8.673		-1.66	0	8.665		-1.25	0.00088	8.634
Pa_2_8260	-1.36	0.01882	12.142		-1.36	0.09224	12.075		1.2	0.0001	12.094		-1.66	0.0021	12.092		-1.01	0.8938	12.078
Pa_3_3265	-2.04	0.02936	4.55		-2.04	0.04991	4.316		1.25	0.6044	4.953		-1.66	0.15446	4.555		1.54	0.27931	4.715
Pa_4_2090	-1.18	0.1477	10.482		-1.18	0.07545	10.363		2.47	0	10.19	1	-1.66	0	10.433		1.75	0	10.109
Pa_4_800	-1.54	0	13.936		-1.54	0.00049	13.706		1.04	0.33518	13.812		-1.66	0	13.753		-1.03	0.69695	13.767
Pa_5_1420	-1.42	7e-05	14.267		-1.42	0.0034	14.273		-1.01	0.96734	14.203		-1.66	0.00012	14.225		-1.18	0.06418	14.254
Pa_5_2980	-1.82	2e-05	6.753		-1.82	0.00047	6.672		-1.09	0.23763	6.958		-1.66	0.00051	6.729		1	0.9782	6.901
Pa_6_1020	-1.71	0.00026	12.332		-1.71	0.00338	12.163		1.54	0.00097	12.117		-1.66	0.0055	12.162		1.59	1e-05	12.119
Pa_6_11340	-1.33	0.00745	10.519		-1.33	0.04848	10.512		1.32	0	10.714		-1.66	0.00026	10.636		1.06	0.40846	10.59
Pa_7_10540	1.31	0.22362	6.039		1.31	0.33897	5.965		-1.59	2e-05	5.988		-1.66	0.00027	5.901		-3.47	1e-05	6.053	1
Pa_7_3460	-1.56	0.01742	6.755		-1.56	0.07339	6.675		1.06	0.58711	6.999		-1.66	0.02072	6.811		-1	0.99448	6.863
Pa_7_6340	-1.5	0.00215	7.901		-1.5	0.01038	7.771		-1.15	0.08638	7.882		-1.66	1e-05	7.805		-1.27	0.07878	7.848
Pa_0_1110	-1.65	0.00114	7.729		-1.65	0.0139	7.596		-1.05	0.57011	7.875		-1.65	0.00264	7.629		-1.05	0.74208	7.849
Pa_0_1530	-1.32	0.42368	4.469		-1.32	0.48777	4.402		1.23	0.5332	4.197		-1.65	0.09634	4.313		-1.02	0.9685	4.279
Pa_1_1270	1.26	0.29641	12.333		1.26	0.37668	12.351		-2.16	0.00064	13.273	1	-1.65	0.087	12.762		-4.49	0	12.862	1
Pa_1_23020	-1.48	0.01216	10.137		-1.48	0.02393	10.087		-1.02	0.88757	10.848		-1.65	0.00062	10.36		-1.14	0.34881	10.583
Pa_1_2540	-1.32	0.00021	10.395		-1.32	0.00405	10.341		1.02	0.7212	10.615		-1.65	0	10.45		-1.23	0.00276	10.505
Pa_1_5950	-1.14	0.14438	9.584		-1.14	0.15213	9.5		1.22	0.03839	9.637		-1.65	1e-05	9.628		-1.19	0.04058	9.51
Pa_2_6880	-1.82	0.00026	7.807		-1.82	0.00759	7.74		1.14	0.37592	7.894		-1.65	0.00434	7.732		1.26	0.21901	7.902
Pa_3_2390	-1.62	0.00104	8.314		-1.62	0.00444	8.274		1.04	0.67846	8.369		-1.65	0.00013	8.288		1.02	0.90693	8.355
Pa_3_4410	-1.36	0.01696	7.393		-1.36	0.05361	7.273		1.06	0.36254	7.347		-1.65	0.0008	7.328		-1.14	0.16349	7.293
Pa_3_705	-1.04	0.67582	11.312		-1.04	0.71097	11.389		1.86	0	11.561		-1.65	0	11.622		1.17	0.01006	11.326
Pa_4_6180	-1.75	0	10.281		-1.75	4e-05	10.19		-1.18	0.00314	10.525		-1.65	1e-05	10.254		-1.11	0.15749	10.469
Pa_5_10570	-1.37	0.00154	10.171		-1.37	0.0205	10.156		1.66	0	10.361		-1.65	0.00015	10.349		1.37	0	10.168
Pa_5_11760	-1.23	0.08424	11.842		-1.23	0.2237	11.881		2.53	0	12.016	1	-1.65	0.00252	12.124		1.89	0	11.781
Pa_5_12340	-1.41	1e-05	12.988		-1.41	0.00055	12.916		1.03	0.77271	12.97		-1.65	4e-05	12.921		-1.13	0.02783	12.965
Pa_5_1860	-1.82	0.00207	7.357		-1.82	0.00338	7.216		1.17	0.39218	7.452		-1.65	0.0075	7.281		1.29	0.13512	7.392
Pa_5_1970	-1.46	0.00134	11.738		-1.46	0.01397	11.69		1.11	0.00712	11.749		-1.65	2e-05	11.714		-1.02	0.89438	11.725
Pa_6_554	-1.19	0.53164	4.949		-1.19	0.55963	4.934		-1.05	0.86942	5.113		-1.65	0.02784	5.117		-1.46	0.18758	4.93
Pa_6_6080	-1.16	0.73191	5.514		-1.16	0.74207	5.473		-1.44	0.01296	5.507		-1.65	0.05256	5.409		-2.04	0.0114	5.569
Pa_6_6670	-1.55	0	13.246		-1.55	0.00134	13.173		1.03	0.35944	13.421		-1.65	3e-05	13.291		-1.03	0.67225	13.303
Pa_6_990	-1.35	0.01862	10.534		-1.35	0.08861	10.423		1.33	1e-05	10.487		-1.65	0.00277	10.485		1.09	0.18183	10.425
Pa_7_8300	-1.2	0.47108	7.241		-1.2	0.57599	6.978		1.1	0.90937	7.171		-1.65	0.02836	7.077		-1.25	0.8082	7.071
Pa_1_15920	-1.03	0.84697	10.121		-1.03	0.89117	10.024		2.49	0	9.988	1	-1.64	0.0058	10.201		1.57	0	9.818
Pa_1_18190	-1.63	0	9.756		-1.63	0.00104	9.664		1.25	0.00021	9.707		-1.64	0.00014	9.704		1.24	0.00271	9.667
Pa_1_19330	-1.5	0.00256	7.737		-1.5	0.01206	7.548		1.82	0	7.518		-1.64	2e-05	7.61		1.66	0.00173	7.456
Pa_1_21420	-1.41	0.03558	7.582		-1.41	0.12431	7.481		-1.06	0.48324	7.739		-1.64	0.00227	7.543		-1.24	0.19348	7.677
Pa_1_23480	-1.2	0.13085	11.717		-1.2	0.21291	11.679		-1.01	0.87375	11.578		-1.64	0.00012	11.616		-1.37	3e-05	11.639
Pa_1_23750	-1.42	2e-05	10.394		-1.42	0.00234	10.28		1.09	0.00759	10.591		-1.64	0	10.407		-1.06	0.37596	10.465
Pa_1_24140	-1.46	0.00059	9.165		-1.46	0.0081	9.043		-1.03	0.6239	9.343		-1.64	0	9.186		-1.16	0.2172	9.2
Pa_1_5540	-1.17	0.31099	7.499		-1.17	0.42652	7.359		1.34	0.00019	7.381		-1.64	0.00042	7.382		-1.04	0.79314	7.359
Pa_1_5600	-1.53	0.00011	11.342		-1.53	0.00719	11.265		1.05	0.12765	11.491		-1.64	0.00047	11.352		-1.02	0.80395	11.404
Pa_2_11030	-1.44	7e-05	9.052		-1.44	0.00238	8.98		1.79	0	8.945		-1.64	1e-05	9.036		1.56	0	8.889
Pa_2_3100	-1.34	6e-05	10.952		-1.34	0.00324	10.882		-1.15	0.00026	11.08		-1.64	0	10.946		-1.4	0	11.017
Pa_2_4260	-1.52	9e-05	9.846		-1.52	0.0033	9.779		1.04	0.44889	9.956		-1.64	7e-05	9.816		-1.04	0.62185	9.92
Pa_3_10400	-1.46	0.00017	9.194		-1.46	0.00409	9.12		1.02	0.70749	9.352		-1.64	0	9.194		-1.1	0.38019	9.276
Pa_3_2080	1.3	0.04086	7.645		1.3	0.05932	7.756		2.77	0	7.86	1	-1.64	0.00016	8.094		1.3	0.03802	7.522
Pa_3_5670	-1.43	0.01067	9.271		-1.43	0.06712	9.187		1.19	0.00045	9.505		-1.64	0.0046	9.318		1.03	0.79075	9.369
Pa_3_7400	-1.03	0.92433	6.14		-1.03	0.92718	5.994		1.09	0.56664	6.012		-1.64	0.00276	6.067		-1.46	0.12741	5.939
Pa_4_3513	-1.12	0.4157	11.499		-1.12	0.50563	11.545		2.76	0	11.513	1	-1.64	0.00071	11.734		1.88	0	11.324
Pa_4_3600	-1.32	0.07556	7.129		-1.32	0.14722	7.002		1.09	0.56806	7.018		-1.64	0.00045	7.015		-1.14	0.52943	7.005
Pa_5_11280	-1.48	0.33868	3.416		-1.48	0.36627	3.405		1.17	0.69703	3.663		-1.64	0.02822	3.519		1.06	0.93702	3.553
Pa_7_1060	1.56	0	8.796		1.56	2e-05	8.908		2.8	0	9.308	1	-1.64	0	9.43		1.1	0.29381	8.789
Pa_7_1990	-1.21	0.0334	12.248		-1.21	0.11637	12.251		1.19	0.00041	12.225		-1.64	8e-05	12.257		-1.14	0.00471	12.22
Pa_7_2130	-1.16	0.19119	7.91		-1.16	0.27041	7.857		1.21	0.02578	8.06		-1.64	0	7.944		-1.17	0.1981	7.973
Pa_7_930	-1.33	0.12181	7.257		-1.33	0.21267	7.194		1.22	0.03281	7.333		-1.64	0.01191	7.234		-1.01	0.96587	7.292
Pa_0_1240	-1.4	0.07131	7.12		-1.4	0.14312	7.143		2.27	0	7.143	1	-1.63	0.00827	7.267		1.94	0.00011	7.019
Pa_1_18730	-1.46	1e-05	12.214		-1.46	0.00094	12.167		-1.13	0.00082	12.364		-1.63	0	12.236		-1.26	0.00627	12.295
Pa_1_24450	-1.07	0.77585	13.77		-1.07	0.84603	13.719		1.57	0.00721	13.862		-1.63	0.08421	13.921		1.03	0.66876	13.659
Pa_1_5500	-1.45	0.33184	4.844		-1.45	0.35839	4.918		2.35	0	5.097	1	-1.63	0.13296	5.223		2.08	0.00256	4.793	1
Pa_1_6060	-1.55	0.00136	8.901		-1.55	0.00593	8.808		1.08	0.61565	8.912		-1.63	0.00086	8.817		1.03	0.87594	8.903
Pa_2_3080	-1.42	0.01515	6.356		-1.42	0.02948	6.103		1.25	0.06698	6.021		-1.63	0.0006	6.156		1.09	0.62343	5.968
Pa_3_10410	-1.46	1e-05	11.406		-1.46	0.00117	11.337		-1.01	0.90583	11.484		-1.63	0	11.389		-1.12	0.04976	11.435
Pa_3_6600	-1.35	0.00037	10.234		-1.35	0.00335	10.158		1.07	0.19563	10.424		-1.63	0	10.27		-1.13	0.11644	10.312
Pa_3_8860	-1.1	0.29159	11.059		-1.1	0.20467	10.951		-1.12	0.14027	11.206		-1.63	0	11.05		-1.66	0	11.112
Pa_3_9760	-1.57	0.00012	8.525		-1.57	0.00489	8.378		1.12	0.09949	8.539		-1.63	0.00055	8.387		1.07	0.42778	8.529
Pa_4_1850	-1.71	0.00059	7.407		-1.71	0.00548	7.264		-1.1	0.2128	7.578		-1.63	0.0012	7.302		-1.05	0.73114	7.54
Pa_4_290	-1.58	0.00102	12.611		-1.58	0.00431	12.488		1.08	0.44311	12.625		-1.63	0	12.531		1.04	0.84165	12.585
Pa_4_630	-1.2	0.08374	8.717		-1.2	0.17878	8.722		-1.08	0.16408	8.967		-1.63	1e-05	8.826		-1.47	0.00018	8.863
Pa_5_10590	-1.48	0.01719	7.871		-1.48	0.05883	7.816		1.31	0.00046	8.085		-1.63	0.01124	7.951		1.2	0.0518	7.936
Pa_5_1870	-1.19	0.15801	9.038		-1.19	0.26406	8.977		1.06	0.26343	9.242		-1.63	0.00071	9.149		-1.28	0.00029	9.069
Pa_5_5690	-1.37	0.00021	10.767		-1.37	0.00706	10.663		-1.01	0.81877	10.857		-1.63	0	10.727		-1.21	0.03526	10.792
Pa_6_1470	-1.56	2e-05	11.565		-1.56	0.00234	11.463		1.11	0.00629	11.578		-1.63	0.00029	11.494		1.06	0.18483	11.544
Pa_6_8560	-1.53	0.00015	13.005		-1.53	0.0082	12.953		1.01	0.81001	13.164		-1.63	0.00071	13.029		-1.06	0.29126	13.088
Pa_6_8840	-1.58	0.00045	8.871		-1.58	0.01293	8.93		1.48	0	8.836		-1.63	0.0028	8.933		1.44	0	8.833
Pa_7_5200	-1.33	0.00032	13.415		-1.33	0.00348	13.394		-1.1	0.00428	13.325		-1.63	0	13.341		-1.35	0	13.377
Pa_7_7840	-1.26	0.02019	8.39		-1.26	0.0449	8.336		1.11	0.13898	8.344		-1.63	6e-05	8.366		-1.17	0.01798	8.314
Pa_7_8470	-1.46	0.00131	12.083		-1.46	0.02121	11.995		-1.05	0.08275	12.328		-1.63	0.00062	12.124		-1.17	0.02071	12.199
Pa_7_8490	-1.46	0.00107	11.176		-1.46	0.01895	11.107		1.16	8e-05	11.157		-1.63	0.00061	11.111		1.04	0.63978	11.151
Pa_1_10120	-1.36	0.25556	6.339		-1.36	0.3928	6.19		-1.19	0.21063	6.36		-1.62	0.02425	6.25		-1.42	0.22158	6.298
Pa_1_16440	-1.44	0.00457	8.23		-1.44	0.01292	8.067		1.05	0.48854	8.19		-1.62	0.00057	8.089		-1.07	0.387	8.167
Pa_1_23470	1.07	0.81041	13.845		1.07	0.86889	13.879		1.26	0.02399	14.145		-1.62	0.06792	14.122		-1.37	0.01571	13.902
Pa_1_7770	-1.39	0.00014	11.969		-1.39	0.00472	11.927		-1.02	0.4635	12.144		-1.62	0	12.023		-1.2	0.00527	12.049
Pa_2_7910	-1.36	0.03316	15.418		-1.36	0.06855	15.32		1.77	4e-05	15.33		-1.62	0.0043	15.439		1.49	0.0012	15.207
Pa_2_8750	-1.04	0.81495	8.501		-1.04	0.82972	8.447		-1.01	0.89493	8.615		-1.62	0	8.553		-1.58	4e-05	8.509
Pa_3_210	-1.45	1e-05	12.091		-1.45	0.00077	12.009		1.16	0.04896	12.112		-1.62	2e-05	12.059		1.03	0.64696	12.062
Pa_3_4060	-1.57	0.00162	13.443		-1.57	0.00209	13.406		-1.24	0.00044	13.279		-1.62	0	13.253		-1.29	0.02252	13.432
Pa_3_8740	-1.45	2e-05	12.601		-1.45	0.00162	12.583		1.89	0	12.461		-1.62	1e-05	12.627		1.69	0	12.416
Pa_4_2970	-1.31	0.14738	6.643		-1.31	0.1709	6.569		1.04	0.68793	6.856		-1.62	0.00016	6.715		-1.18	0.39285	6.71
Pa_4_3450	-1.52	0.28976	4.682		-1.52	0.41418	4.75		1.37	0.24025	5.084		-1.62	0.20814	5.006		1.28	0.55257	4.828
Pa_4_7810	-1.3	0.01553	8.677		-1.3	0.04325	8.505		-1.14	0.00634	8.77		-1.62	1e-05	8.666		-1.42	0.00104	8.605
Pa_4_8230	-1.95	0.09079	3.835		-1.95	0.10867	3.938		1.15	0.59589	3.922		-1.62	0.14484	3.87		1.38	0.35304	3.99
Pa_4_8440	-1.17	0.02095	10.399		-1.17	0.0268	10.307		-1.05	0.23324	10.697		-1.62	0	10.49		-1.45	0	10.513
Pa_5_10390	-1.89	0	9.481		-1.89	0.00066	9.328		-1.04	0.51553	9.343		-1.62	0.00232	9.245		1.12	0.1068	9.429
Pa_5_680	-1.54	0.01052	10.577		-1.54	0.00618	10.49		1.27	0.00073	10.629		-1.62	0.00047	10.559		1.2	0.0285	10.562
Pa_5_7440	-1.36	0.20442	6.029		-1.36	0.34454	5.779		-1.02	0.89044	6.181		-1.62	0.07134	5.836		-1.21	0.23609	6.124
Pa_5_8430	-1.38	0.00025	11.026		-1.38	0.0079	10.946		1.02	0.7063	11.251		-1.62	0	11.079		-1.15	0.16706	11.118
Pa_6_11600	-1.55	0.0003	11.807		-1.55	0.01097	11.947		1.44	0	11.948		-1.62	0.00091	11.97		1.38	0.00086	11.925
Pa_6_9810	-1.38	0.00015	13.9		-1.38	0.0076	13.87		1.05	0.0683	13.94		-1.62	1e-05	13.924		-1.12	0.04984	13.886
Pa_7_6590	-1.47	0.00037	12.885		-1.47	0.00764	12.802		-1.03	0.41442	13.1		-1.62	0.00026	12.923		-1.13	0.00185	12.985
Pa_0_740	-2.14	0.00946	4.653		-2.14	0.0212	4.46		1.09	0.821	4.797		-1.61	0.13536	4.481		1.45	0.25643	4.776
Pa_1_10990	1.16	0.23796	8.881		1.16	0.29127	8.852		-1.25	0.05177	8.918		-1.61	5e-05	8.96		-2.34	0	8.812	1
Pa_1_13590	-1.46	0.00709	7.589		-1.46	0.03742	7.47		-1.09	0.23233	8.004		-1.61	0.00097	7.669		-1.2	0.15927	7.805
Pa_1_15770	-1.3	0.0028	10.935		-1.3	0.01301	10.864		1.13	0.00353	10.863		-1.61	0	10.864		-1.09	0.18167	10.864
Pa_1_8830	-1.03	0.81621	12.698		-1.03	0.81731	12.689		1.14	5e-05	12.751		-1.61	0	12.763		-1.37	0	12.677
Pa_2_3210	-1.26	0.01056	9.735		-1.26	0.0605	9.59		1.18	0.00324	9.731		-1.61	0.00014	9.683		-1.09	0.10983	9.638
Pa_2_5960	-1.38	6e-05	9.793		-1.38	0.00112	9.673		1.12	0.00594	9.873		-1.61	0	9.77		-1.05	0.54176	9.777
Pa_3_10900	-1.47	0	13.197		-1.47	0.00028	13.145		1.1	0.07991	13.232		-1.61	0	13.191		1	0.96384	13.188
Pa_3_8610	-1.16	0.07028	10.077		-1.16	0.096	10.021		1.21	0.00042	9.901		-1.61	0	9.985		-1.14	0.07007	9.938
Pa_4_3310	-1.55	0.00612	8.394		-1.55	0.0422	8.301		1.06	0.44978	8.595		-1.61	0.00581	8.417		1.02	0.91833	8.479
Pa_4_3440	-1.34	0.00027	10.407		-1.34	0.00181	10.329		-1.22	0.01245	10.581		-1.61	1e-05	10.394		-1.47	0	10.513
Pa_4_5560	-1.02	0.94896	6.096		-1.02	0.95699	6.111		2.15	6e-05	6.089	1	-1.61	0.02725	6.294		1.36	0.20913	5.906
Pa_4_670	-1.46	0	14.385		-1.46	0.00038	14.327		-1.22	0.00011	14.49		-1.61	0	14.359		-1.34	0	14.458
Pa_4_7740	-1.26	0.03896	11.713		-1.26	0.06336	11.676		-1.16	0.03687	12.104		-1.61	0	11.857		-1.48	0.00074	11.931
Pa_4_8920	-1.28	0.00068	10.346		-1.28	0.00359	10.215		-1.01	0.75437	10.495		-1.61	0	10.35		-1.28	0.00016	10.361
Pa_5_6410	-1.18	0.62504	5.838		-1.18	0.6918	5.788		1.1	0.55617	5.723		-1.61	0.04144	5.762		-1.25	0.46215	5.749
Pa_5_9400	-1.37	0.01149	7.889		-1.37	0.04773	7.805		1.18	0.00784	7.985		-1.61	0.0003	7.883		1	0.97964	7.907
Pa_6_10300	-1.22	0.1896	9.668		-1.22	0.25158	9.64		1.5	3e-05	9.754		-1.61	0.00563	9.774		1.14	0.0404	9.62
Pa_6_1380	-1.27	0.12243	7.141		-1.27	0.1704	7.077		-1	0.98638	7.095		-1.61	0.0001	7.055		-1.27	0.13639	7.117
Pa_6_5950	-1.44	0.00016	11.819		-1.44	0.00147	11.824		-1.03	0.49137	12.169		-1.61	0	11.961		-1.14	0.05144	12.031
Pa_6_8550	-1.46	0.00058	11.832		-1.46	0.01414	11.779		1.1	0.01662	12.032		-1.61	0.00037	11.886		-1	0.96587	11.919
Pa_7_11160	-1.3	0.00358	11.254		-1.3	0.02378	11.176		-1.03	0.62246	11.52		-1.61	0	11.305		-1.27	0.00963	11.39
Pa_7_1640	-1.4	0.22577	8.342		-1.4	0.41084	8.296		-1.03	0.71874	8.315		-1.61	0.16835	8.325		-1.17	0.18871	8.286
Pa_7_5190	-1.4	7e-05	11.584		-1.4	0.00095	11.522		1.01	0.90076	11.91		-1.61	0	11.676		-1.14	0.09053	11.756
Pa_1_13230	1.01	0.96697	10.703		1.01	0.97133	10.805		2.79	0	10.808	1	-1.6	0.0011	11.017		1.73	0	10.588
Pa_1_16180	-1.36	0.00334	9.707		-1.36	0.01306	9.656		-1.21	0.0013	10.098		-1.6	0	9.835		-1.42	0.00059	9.919
Pa_1_9930	-1.27	0.08699	8.052		-1.27	0.04729	7.987		1.26	0.00063	7.902		-1.6	0	7.967		-1	0.98308	7.922
Pa_2_1120	-1.33	0.00148	10.735		-1.33	0.02326	10.645		1	0.92579	10.87		-1.6	4e-05	10.723		-1.2	0.00342	10.792
Pa_2_1960	-1.45	0	12.948		-1.45	0.00053	12.891		-1.05	0.29441	13.06		-1.6	0	12.94		-1.15	0.02866	13.009
Pa_2_2350	1.15	0.47766	5.469		1.15	0.47022	5.401		-1.37	0.04201	5.462		-1.6	0.00313	5.452		-2.53	0	5.411	1
Pa_3_4645	-1.25	0.00131	11.892		-1.25	0.00979	11.851		1.05	0.2708	11.964		-1.6	0	11.918		-1.22	0.00931	11.897
Pa_3_4940	1.05	0.64148	10.451		1.05	0.66554	10.385		1.12	0.00149	10.368		-1.6	0	10.418		-1.5	0	10.336
Pa_3_6960	-1.2	0.07993	13.438		-1.2	0.21168	13.364		1.3	0.00023	13.538		-1.6	0	13.525		-1.02	0.89948	13.377
Pa_4_400	-1.01	0.98311	4.994		-1.01	0.98472	4.966		1.34	0.18896	4.69		-1.6	0.16735	4.909		-1.18	0.61448	4.747
Pa_4_7580	-1.4	0.07358	10.012		-1.4	0.03896	9.859		1.06	0.83222	9.919		-1.6	0.032	9.851		-1.08	0.71476	9.926
Pa_5_11550	-1.25	0.00353	10.006		-1.25	0.01949	9.951		1.1	0.02093	10.13		-1.6	0	10.063		-1.16	0.00347	10.021
Pa_5_11890	-1.13	0.26213	8.059		-1.13	0.30023	7.976		1.02	0.82817	7.892		-1.6	2e-05	7.95		-1.39	0.0001	7.918
Pa_5_1530	-1.74	0	8.983		-1.74	0.00017	9.004		1.18	0.03661	9.319		-1.6	0.0003	9.13		1.28	0.00161	9.194
Pa_5_160	-1.22	0.21803	6.625		-1.22	0.24688	6.645		1.83	0	6.857		-1.6	0.00095	6.913		1.4	0.01535	6.589
Pa_5_3350	-1.39	0.00067	9.918		-1.39	0.01152	9.888		1.21	0.00258	10.001		-1.6	0.0001	9.972		1.06	0.54293	9.917
Pa_5_3490	-1.61	0.00283	8.218		-1.61	0.03046	8.133		-1.03	0.63208	8.407		-1.6	0.01072	8.234		-1.03	0.85456	8.307
Pa_5_5250	-1.34	0.04777	10.433		-1.34	0.14591	10.241		1.26	1e-05	10.643		-1.6	0.00846	10.464		1.05	0.52911	10.427
Pa_5_5700	-1.39	0.00142	12.238		-1.39	0.01999	12.174		1.13	0.00431	12.309		-1.6	9e-05	12.247		-1.02	0.87592	12.236
Pa_7_30	-1.49	0.00138	9.063		-1.49	0.01051	8.986		1.1	0.06292	9.04		-1.6	0.00035	8.989		1.03	0.8066	9.037
Pa_7_4280	-1.4	0.15865	5.458		-1.4	0.229	5.301		-1.02	0.93	5.675		-1.6	0.01795	5.473		-1.16	0.62343	5.503
Pa_7_5470	-1.43	0.00019	9.216		-1.43	0.00133	9.136		-1.04	0.7592	9.34		-1.6	0.00013	9.214		-1.16	0.06916	9.262
Pa_0_130	-1.57	0.00173	10.933		-1.57	0.00316	10.704		1.39	0.17519	10.62		-1.59	0.02204	10.661		1.37	0.09359	10.663
Pa_1_11040	-1.24	0.01654	12.23		-1.24	0.0514	12.173		-1.02	0.6319	12.471		-1.59	2e-05	12.319		-1.32	0	12.325
Pa_1_16230	-1.42	0.00968	8.453		-1.42	0.05296	8.36		1.03	0.50782	8.721		-1.59	0.00392	8.512		-1.08	0.37546	8.569
Pa_1_21640	-1.5	0.00176	6.755		-1.5	0.01411	6.631		-1.1	0.30428	7.11		-1.59	0.00215	6.783		-1.17	0.14412	6.968
Pa_2_10470	-1.28	0.00015	11.66		-1.28	0.00194	11.604		1.03	0.47981	11.774		-1.59	0	11.702		-1.2	0.00185	11.677
Pa_2_12710	-1.32	0.00416	9.967		-1.32	0.0268	9.908		1.13	0.00447	10.027		-1.59	3e-05	9.981		-1.07	0.44834	9.954
Pa_2_13760	-1.45	0.00599	10.973		-1.45	0.01338	10.842		1	0.98619	11.073		-1.59	0.00059	10.912		-1.09	0.55819	11
Pa_2_7550	-1.49	0.00181	7.503		-1.49	0.00756	7.455		1.04	0.66784	7.601		-1.59	3e-05	7.495		-1.03	0.84479	7.561
Pa_2_9220	-1.15	0.72081	4.666		-1.15	0.78936	4.744		2	0.01938	4.639		-1.59	0.08127	4.745		1.46	0.47638	4.638
Pa_3_1240	-1.33	0.00292	14.05		-1.33	0.02492	13.985		-1.07	0.05415	14.277		-1.59	3e-05	14.135		-1.28	0.0034	14.117
Pa_3_2720	-1.48	0.06348	6.39		-1.48	0.09549	6.234		1.19	0.13447	6.513		-1.59	0.01612	6.386		1.11	0.56106	6.366
Pa_3_5510	-1.09	0.87435	4.192		-1.09	0.87851	4.095		2.33	0.0066	4.087		-1.59	0.2409	4.304		1.6	0.18849	3.878
Pa_3_9780	-1.5	0.07977	6.487		-1.5	0.17496	6.431		1.12	0.25337	7.008		-1.59	0.00735	6.756		1.06	0.87527	6.682
Pa_3_9790	1.03	0.77939	9.882		1.03	0.80798	9.796		-1.22	0.01885	9.77		-1.59	0	9.824		-2	0	9.743	1
Pa_4_1340	-1.45	0.00048	12.014		-1.45	0.01146	11.949		1.26	0	12.187		-1.59	0.00025	12.091		1.15	0.06422	12.045
Pa_4_1570	-1.37	0.00018	14.403		-1.37	0.00734	14.357		1.68	0	14.347		-1.59	0.00024	14.457		1.45	0	14.24
Pa_4_8720	-1.19	0.06095	8.78		-1.19	0.14887	8.773		1.01	0.91466	8.969		-1.59	0	8.874		-1.33	0.00172	8.868
Pa_4_9100	-1.2	0.23047	8.03		-1.2	0.32566	7.956		-1.18	0.08846	8.092		-1.59	0.00056	8.018		-1.56	0.00187	8.03
Pa_5_2030	-1.64	0.00044	9.514		-1.64	0.01266	9.391		1.07	0.14715	9.713		-1.59	0.0082	9.497		1.1	0.13223	9.607
Pa_5_2540	-1.42	0.00046	9.03		-1.42	0.00939	8.992		1.34	0	9.026		-1.59	9e-05	9.034		1.19	0.02083	8.984
Pa_5_6735	1	0.99568	5.377		1	0.99616	5.402		2.14	0.00054	5.302	1	-1.59	0.01618	5.568		1.34	0.35972	5.136
Pa_5_7690	-1.48	3e-05	10.751		-1.48	0.00122	10.603		1.05	0.33321	10.665		-1.59	2e-05	10.632		-1.01	0.88667	10.637
Pa_6_1280	-1.3	0.06973	7.018		-1.3	0.11477	6.908		-1.03	0.79781	7.218		-1.59	0.00129	7.068		-1.25	0.06146	7.063
Pa_6_3400	-1.56	0.00019	9.992		-1.56	0.00704	9.898		1.08	0.14552	10.223		-1.59	0.00109	10.018		1.06	0.51893	10.103
Pa_6_8660	-1.34	0.00051	12.568		-1.34	0.00786	12.504		1.1	0.01916	12.657		-1.59	0	12.597		-1.08	0.34257	12.564
Pa_6_8870	-1.32	0.003	14.148		-1.32	0.02672	14.089		-1.02	0.70508	14.394		-1.59	0.00014	14.241		-1.23	0	14.242
Pa_7_6200	-1	0.99528	5.67		-1	0.99596	5.666		1.95	0.0001	5.6		-1.59	0.01236	5.814		1.23	0.53252	5.452
Pa_7_7460	-1.47	0.00011	14.712		-1.47	0.0012	14.586		1.17	0.01549	14.676		-1.59	0.00012	14.655		1.08	0.08188	14.606
Pa_0_1540	-1.2	0.02716	11.206		-1.2	0.04948	11.192		1.14	0.48571	11.328		-1.58	0.00849	11.304		-1.16	0.08241	11.216
Pa_1_16400	-1.17	0.09626	11.603		-1.17	0.24145	11.547		-1.11	0.14101	11.858		-1.58	0.00097	11.656		-1.5	0	11.748
Pa_1_8545	-1.5	0.00024	8.858		-1.5	0.00463	8.79		1.19	0.03154	8.843		-1.58	0.00053	8.797		1.12	0.16859	8.835
Pa_2_1800	-1.44	0.00198	9.299		-1.44	0.01988	9.221		-1.07	0.28456	9.509		-1.58	0.00061	9.311		-1.17	0.09105	9.419
Pa_3_10490	-1.18	0.12932	11.729		-1.18	0.09247	11.683		-1.16	0.00298	12.122		-1.58	0	11.89		-1.56	1e-05	11.936
Pa_3_2820	-1.21	0.06754	10.971		-1.21	0.15031	10.872		1.11	0.00271	10.876		-1.58	9e-05	10.87		-1.18	0.01567	10.878
Pa_3_9890	-1.13	0.75937	6.002		-1.13	0.7776	6.141		2.39	0.00074	6.332	1	-1.58	0.1677	6.493		1.71	0.0412	5.98
Pa_4_1847	-1.76	0.02905	5.701		-1.76	0.06982	5.632		-1.37	0.03637	5.756		-1.58	0.03437	5.62		-1.24	0.419	5.768
Pa_4_5740	-1.01	0.98318	9.781		-1.01	0.98601	9.784		2.41	0	9.928	1	-1.58	0.05393	10.039		1.53	0.00027	9.673
Pa_4_5940	1.1	0.46935	8.279		1.1	0.55512	8.149		1.09	0.29589	8.126		-1.58	3e-05	8.21		-1.6	0.00058	8.065
Pa_4_9280	-1.31	0.04882	7.335		-1.31	0.07322	7.192		-1.24	0.01039	7.282		-1.58	0.00014	7.18		-1.51	0.00131	7.291
Pa_4_9590	-1.49	0	12.306		-1.49	0.00036	12.238		1.04	0.25534	12.393		-1.58	1e-05	12.295		-1.03	0.62919	12.334
Pa_5_2520	-1.06	0.57289	12.855		-1.06	0.63112	12.932		1.65	0	13.026		-1.58	2e-05	13.113		1.11	0.05253	12.845
Pa_5_5490	1	0.99924	9.108		1	0.99942	9.157		1.48	0	9.165		-1.58	0.00017	9.263		-1.06	0.49284	9.059
Pa_5_7190	-1.12	0.67679	10.389		-1.12	0.74378	10.408		1.67	2e-05	10.536		-1.58	0.0993	10.59		1.19	0.04697	10.355
Pa_6_10090	-1.5	7e-05	9.233		-1.5	0.00049	9.13		-1.05	0.40204	9.379		-1.58	0	9.177		-1.11	0.32703	9.332
Pa_6_11260	-1.21	0.02553	12.995		-1.21	0.11148	12.964		1.42	0	13.104		-1.58	1e-05	13.129		1.09	0.34435	12.939
Pa_7_5750	-1.25	0.24924	6.209		-1.25	0.38491	6.136		-1.07	0.64057	6.128		-1.58	0.01414	6.129		-1.35	0.12433	6.134
Pa_0_790	-1.02	0.94076	9.873		-1.02	0.94721	9.887		3.22	0	9.839	1	-1.57	0.02561	10.107		2.09	0	9.619	1
Pa_1_14800	-1.37	0.00189	10.024		-1.37	0.02381	9.951		1.09	0.02143	10.176		-1.57	0.00056	10.045		-1.05	0.36639	10.083
Pa_1_19660	-1.43	0.00192	10.362		-1.43	0.02424	10.228		-1.15	0.01566	10.426		-1.57	0.00017	10.276		-1.25	0.04738	10.384
Pa_1_21370	-1.4	6e-05	13.349		-1.4	0.00505	13.254		-1.08	0.01978	13.558		-1.57	4e-05	13.383		-1.22	0.00014	13.434
Pa_1_22400	-1.14	0.49777	11.261		-1.14	0.61468	11.302		3.27	0	11.258	1	-1.57	0.02468	11.516		2.37	0	11.044	1
Pa_1_380	-1.49	0.0015	8.654		-1.49	0.00295	8.566		-1.37	1e-05	9.233		-1.57	8e-05	8.671		-1.44	4e-05	9.129
Pa_1_5350	-1.5	0.00544	8.008		-1.5	0.02565	7.875		1.21	0.00147	7.972		-1.57	0.00028	7.89		1.16	0.32771	7.957
Pa_1_5710	-1.02	0.93608	5.775		-1.02	0.9442	5.735		1.12	0.56011	5.211		-1.57	0.00284	5.596		-1.37	0.19218	5.359
Pa_1_7940	-1.47	0	11.084		-1.47	1e-05	11.041		-1.13	0.05663	11.495		-1.57	0	11.202		-1.21	0.00928	11.333
Pa_2_11700	-1.22	0.27619	14.509		-1.22	0.40276	14.477		1.47	0	14.489		-1.57	0.02614	14.578		1.14	0.03144	14.388
Pa_2_1190	1.17	0.5019	5.982		1.17	0.56907	5.585		1.3	0.03686	5.776		-1.57	0.0343	5.771		-1.41	0.05343	5.591
Pa_2_14010	-1.51	0.00647	7.434		-1.51	0.00775	7.384		1.44	5e-05	7.467		-1.57	0.00086	7.392		1.38	0.00167	7.457
Pa_2_7960	-1.7	8e-05	12.582		-1.7	0.00456	12.506		-1.1	0.15231	12.595		-1.57	0.00251	12.483		-1.01	0.91751	12.619
Pa_3_10540	-1.55	0	10.239		-1.55	0.00047	10.118		1	0.95965	10.184		-1.57	1e-05	10.09		-1.01	0.94913	10.212
Pa_3_11193	1.06	0.74451	7.952		1.06	0.79348	8.065		1.89	0.03518	8.332		-1.57	0.00142	8.344		1.14	0.7421	8.045
Pa_3_2100	-1.75	0.00018	8.4		-1.75	0.00631	8.021		1	0.9855	8.325		-1.57	0.00665	8.121		1.12	0.34442	8.225
Pa_4_3000	-1.18	0.09823	12.603		-1.18	0.19152	12.581		1.04	0.09702	12.907		-1.57	3e-05	12.789		-1.28	0.00051	12.702
Pa_4_3300	-1.79	0	11.521		-1.79	0.00031	11.416		-1.2	0.11648	11.636		-1.57	0.00053	11.421		-1.04	0.78736	11.63
Pa_4_4140	-1.62	0	9.977		-1.62	0.00042	9.937		1.15	0.20957	10.347		-1.57	0.00154	10.088		1.19	0.03482	10.174
Pa_5_12720	-1.37	0.00262	12.322		-1.37	0.03286	12.278		1.06	0.08328	12.382		-1.57	0.00057	12.323		-1.08	0.24464	12.336
Pa_5_2530	-1.37	0.00089	9.262		-1.37	0.01109	9.166		1.19	0.00176	9.518		-1.57	2e-05	9.391		1.04	0.66719	9.297
Pa_5_7680	-1.52	0.00013	7.851		-1.52	0.00226	7.581		1.05	0.58711	7.813		-1.57	0.00013	7.661		1.02	0.89172	7.733
Pa_6_210	-1.45	0.0001	14.202		-1.45	0.00509	14.124		-1.01	0.90856	14.271		-1.57	6e-05	14.182		-1.09	0.23867	14.216
Pa_6_5220	-1.31	0.00012	11.494		-1.31	0.00196	11.448		1.05	0.1513	11.704		-1.57	0	11.568		-1.14	0.06106	11.557
Pa_6_7145	-1.42	0.00074	15.837		-1.42	0.01305	15.793		1.05	0.17511	15.864		-1.57	0.00063	15.846		-1.05	0.16204	15.812
Pa_6_7980	1.23	0.4614	2.695		1.23	0.52169	2.766		1.21	0.43678	1.979		-1.57	0.02616	2.392		-1.6	0.11434	2.341
Pa_6_8860	-1.38	0.20925	6.201		-1.38	0.29274	6.138		-1.08	0.42416	6.474		-1.57	0.00697	6.232		-1.23	0.46531	6.38
Pa_6_9140	-1.35	0	13.916		-1.35	0.0004	13.903		1.18	1e-05	13.964		-1.57	0	13.986		1.02	0.80499	13.883
Pa_0_150	-1.07	0.33815	11.58		-1.07	0.42422	11.497		1.37	0	11.481		-1.56	1e-05	11.574		-1.06	0.21981	11.405
Pa_1_11110	-1.6	1e-05	12.061		-1.6	0.00043	11.958		1.08	0.44338	12.121		-1.56	7e-05	12.012		1.1	0.38843	12.061
Pa_1_12200	-1.37	0.00057	11.321		-1.37	0.0036	11.255		1.08	0.0438	11.388		-1.56	0	11.319		-1.05	0.62135	11.325
Pa_1_17660	-1.23	0.03185	10.819		-1.23	0.10774	10.734		1.25	0	10.953		-1.56	9e-05	10.877		-1.01	0.93858	10.799
Pa_1_18210	-1.28	0.00365	9.545		-1.28	0.02137	9.455		1.06	0.09823	9.528		-1.56	0	9.494		-1.14	0.15634	9.489
Pa_1_19120	-1.71	0.14159	4.464		-1.71	0.18229	4.527		-1.05	0.81718	4.899		-1.56	0.17319	4.757		1.04	0.92177	4.669
Pa_1_21540	-1.7	0	7.692		-1.7	0.00032	7.611		-1.06	0.47083	7.94		-1.56	0.00036	7.728		1.03	0.80769	7.823
Pa_1_2400	-1.15	0.37725	12.299		-1.15	0.48709	12.362		3.02	0	12.412	1	-1.56	0.01715	12.593		2.24	0	12.181	1
Pa_1_5410	-1.32	0.02174	11.965		-1.32	0.05264	11.885		-1.02	0.77719	11.984		-1.56	0.0013	11.902		-1.21	0.00038	11.966
Pa_1_5555	-1.28	0.5255	5.26		-1.28	0.58649	5.153		1.46	0.14907	5.084		-1.56	0.17657	5.127		1.2	0.66709	5.109
Pa_1_6013	-1.18	0.7098	6.115		-1.18	0.77177	6.172		1.75	0.00106	6.158		-1.56	0.23191	6.268		1.32	0.38324	6.063
Pa_1_970	-1.06	0.83302	12.145		-1.06	0.8593	12.219		6.62	0	11.931	1	-1.56	0.06822	12.515		4.48	0	11.615	1
Pa_2_13430	1.07	0.8435	7.979		1.07	0.88432	8.034		3.29	0	7.921	1	-1.56	0.16073	8.24		1.97	1e-05	7.697
Pa_2_13600	-1.35	9e-05	14.796		-1.35	0.00539	14.768		1.08	0.03898	14.894		-1.56	1e-05	14.864		-1.07	0.2377	14.799
Pa_2_4720	-1.29	0.00204	12.44		-1.29	0.01817	12.438		1.05	0.13028	12.549		-1.56	1e-05	12.505		-1.15	0.01996	12.482
Pa_2_5570	-1.77	0	12.284		-1.77	5e-05	12.195		-1.01	0.96216	12.357		-1.56	0.0013	12.213		1.12	0.38969	12.34
Pa_2_6800	-1.21	0.37889	6.653		-1.21	0.53144	6.595		1.28	0.01408	6.828		-1.56	0.05504	6.74		-1.01	0.95701	6.683
Pa_2_6920	1.83	0.08747	5.492		1.83	0.07231	5.639		-4.07	0.00098	7.378	1	-1.56	0.30136	6.401		-11.66	0	6.616	1
Pa_3_2360	-1.07	0.39148	9.653		-1.07	0.49384	9.568		1.04	0.42045	9.453		-1.56	0	9.547		-1.4	1e-05	9.474
Pa_3_300	-1.5	0.00013	11.207		-1.5	0.00759	11.121		1.22	0.00046	11.292		-1.56	0.00163	11.205		1.18	0.00633	11.198
Pa_3_350	-1.17	0.03963	9.454		-1.17	0.05266	9.45		-1.02	0.66977	9.57		-1.56	0	9.504		-1.37	0	9.516
Pa_3_570	1.02	0.87435	12.383		1.02	0.87932	12.444		1.26	0.00076	12.605		-1.56	4e-05	12.609		-1.26	0.00017	12.44
Pa_3_9740	-1.91	1e-05	8.534		-1.91	0.00031	8.49		-1.24	0.46014	8.481		-1.56	0.09702	8.369		-1.01	0.95899	8.602
Pa_4_2160	-1.37	0.55485	5.416		-1.37	0.6169	5.353		-1	0.99287	5.727		-1.56	0.21259	5.424		-1.14	0.77293	5.657
Pa_4_3460	-1.54	0.0002	12.68		-1.54	0.00488	12.698		1.29	0.00023	12.837		-1.56	0.00124	12.787		1.27	0.00087	12.748
Pa_4_3780	-1.01	0.96943	10.842		-1.01	0.97508	11.011		2.25	0	10.985	1	-1.56	0.01396	11.348		1.46	0.00403	10.649
Pa_4_4290	-1.34	0	13.569		-1.34	0.00049	13.562		-1.14	0	13.744		-1.56	0	13.642		-1.33	0	13.667
Pa_5_2330	-1.35	0.00586	10.022		-1.35	0.03506	10.041		1.1	0.07951	10.262		-1.56	0.00061	10.14		-1.05	0.55526	10.168
Pa_5_2750	-1.27	0.18281	6.563		-1.27	0.21556	6.488		1.95	0.00236	6.374		-1.56	0.03877	6.558		1.59	0.00931	6.304
Pa_5_4080	-1.39	0.00977	8.031		-1.39	0.03925	7.959		1.3	0.00536	7.828		-1.56	0.00214	7.893		1.15	0.20816	7.896
Pa_5_8200	-1.19	0.65379	6.352		-1.19	0.73617	6.329		1.22	0.34836	6.472		-1.56	0.25266	6.434		-1.07	0.81478	6.367
Pa_6_10010	-1.21	0.02918	11.21		-1.21	0.09663	11.179		1.14	0.02039	11.511		-1.56	3e-05	11.395		-1.12	0.18156	11.296
Pa_6_10220	-1.5	0.0016	13.827		-1.5	0.02075	13.77		1.05	0.06628	13.884		-1.56	0.00497	13.812		1.01	0.83995	13.843
Pa_6_2280	-1.58	0.00012	10.597		-1.58	0.00535	10.536		1.46	0	10.654		-1.56	0.00257	10.609		1.49	0	10.574
Pa_6_230	1.11	0.7098	7.079		1.11	0.77365	7.103		1.9	0	7.172		-1.56	0.00077	7.42		1.1	0.77107	6.855
Pa_6_450	-1.78	0.04514	5.807		-1.78	0.09027	5.75		1.06	0.77245	5.475		-1.56	0.13674	5.691		1.22	0.38943	5.535
Pa_6_500	-2.06	0.01597	5.607		-2.06	0.06675	5.522		1.28	0.06719	5.926		-1.56	0.23816	5.594		1.7	0.00037	5.854
Pa_6_5580	-1.02	0.93305	6.52		-1.02	0.94721	6.464		-1.15	0.20302	6.526		-1.56	0.01001	6.475		-1.75	0.00652	6.514
Pa_6_6790	-1.89	0.00156	8.527		-1.89	0.00424	8.308		1.32	0.04824	8.395		-1.56	0.01363	8.303		1.6	0.00495	8.401
Pa_6_8110	-1.72	0	8.508		-1.72	0.00013	8.36		1.13	0.11662	8.369		-1.56	0.00018	8.327		1.25	0.0121	8.403
Pa_6_9510	-1.43	0.20484	5.471		-1.43	0.34616	5.319		-1.12	0.6509	5.551		-1.56	0.03564	5.497		-1.22	0.61634	5.368
Pa_7_4265	-1.64	0.31215	4.368		-1.64	0.19924	4.35		1.59	0.22825	3.846		-1.56	0.25762	4.141		1.67	0.16238	4.049
Pa_7_7850	1.11	0.72432	6.071		1.11	0.72821	5.988		-1.22	0.25475	5.997		-1.56	0.02026	6.093		-2.12	0.00198	5.893	1
Pa_7_8440	-1.44	2e-05	13.744		-1.44	0.00081	13.681		1	0.97101	13.852		-1.56	0	13.761		-1.08	0.31159	13.766
Pa_7_9080	-1.4	0.00014	8.957		-1.4	0.00513	8.862		1.17	0.00081	8.976		-1.56	2e-05	8.926		1.05	0.59063	8.912
Pa_1_1110	-1.45	0.00016	9.222		-1.45	0.00561	9.15		1.12	0.01768	9.398		-1.55	0.00042	9.252		1.04	0.43045	9.293
Pa_1_16810	-1.12	0.06555	12.129		-1.12	0.14957	12.075		1.15	0.00049	12.003		-1.55	0	12.08		-1.2	0.00735	11.998
Pa_1_21950	-1.04	0.92495	8.762		-1.04	0.94323	8.866		2.82	1e-05	8.914	1	-1.55	0.25153	9.105		1.88	0	8.668
Pa_1_22800	-1.12	0.13926	12.749		-1.12	0.26927	12.728		1.51	0	12.743		-1.55	1e-05	12.828		1.09	0.06487	12.644
Pa_1_4890	-1.87	0.00095	7.333		-1.87	0.01272	7.339		-1.12	0.34707	7.152		-1.55	0.05225	7.159		1.08	0.57228	7.332
Pa_1_5230	-1.43	0	12.656		-1.43	0.00023	12.619		2.42	0	12.402	1	-1.55	0.00256	12.685		2.23	0	12.336	1
Pa_1_6220	-1.37	0.05872	7.74		-1.37	0.1717	7.624		1.41	0.00017	7.812		-1.55	0.02891	7.748		1.24	0.04794	7.692
Pa_1_780	-1.38	0.00142	8.446		-1.38	0.00566	8.501		1.36	0.00123	8.839		-1.55	7e-05	8.71		1.21	0.0538	8.637
Pa_1_9790	-1.46	0.00751	9.951		-1.46	0.04086	9.88		1.14	0.02833	10.252		-1.55	0.00706	10.037		1.08	0.50508	10.071
Pa_2_7610	-1.55	0.32291	5.254		-1.55	0.33621	5.28		1.11	0.89284	5.511		-1.55	0.23364	5.388		1.11	0.90882	5.403
Pa_3_4230	-1.19	0.21221	9.428		-1.19	0.32962	9.362		1.38	0.00026	9.597		-1.55	0.00308	9.534		1.06	0.66303	9.426
Pa_3_710	-1.2	0.11123	8.11		-1.2	0.18655	7.989		1.18	0.00368	8.117		-1.55	0.00013	8.005		-1.09	0.44988	8.097
Pa_3_8400	-1.2	0.02685	11.816		-1.2	0.07381	11.756		1	0.94964	11.897		-1.55	0	11.822		-1.29	0.00593	11.83
Pa_5_10745	-1.2	0.53546	5.167		-1.2	0.51441	4.998		1.02	0.92781	5.497		-1.55	0.05254	5.209		-1.26	0.25371	5.286
Pa_5_12310	-1.33	0.00026	10.277		-1.33	0.00455	10.178		1.01	0.92825	10.457		-1.55	0	10.296		-1.16	0.03282	10.339
Pa_6_2770	-1.39	0.00855	9.697		-1.39	0.05887	9.628		1.12	0.04459	9.725		-1.55	0.00288	9.678		1.01	0.95384	9.671
Pa_6_3450	-1.16	0.37971	8.845		-1.16	0.31718	8.858		1.03	0.64388	9.06		-1.55	0.00084	8.975		-1.3	0.00095	8.943
Pa_6_420	-1.26	0.02744	12.442		-1.26	0.00707	12.438		-1.18	0.00037	12.743		-1.55	0	12.565		-1.45	0	12.6
Pa_6_4760	-1.3	0.00377	11.628		-1.3	0.02011	11.467		1.03	0.24084	11.834		-1.55	0	11.744		-1.15	0.06689	11.557
Pa_6_5240	-1.26	0.015	9.743		-1.26	0.04958	9.698		-1.03	0.46115	9.952		-1.55	0	9.814		-1.27	0.00759	9.837
Pa_6_6710	-1.23	0.72235	3.748		-1.23	0.77363	3.771		1.17	0.533	4.197		-1.55	0.20801	3.943		-1.08	0.91377	4.024
Pa_6_6800	-1.88	0.00053	8.758		-1.88	0.00143	8.584		1.38	0.0066	8.651		-1.55	0.00557	8.603		1.68	0.0004	8.632
Pa_6_6930	-1.3	0.05394	8.762		-1.3	0.05127	8.707		1.11	0.14007	9.134		-1.55	0.00038	8.908		-1.08	0.43547	8.933
Pa_6_7820	-1.38	0.06895	7.912		-1.38	0.17569	7.803		1.26	0.00343	7.935		-1.55	0.0262	7.876		1.12	0.41887	7.861
Pa_6_9600	-1.52	6e-05	10.641		-1.52	0.00361	10.563		1.08	0.28028	10.631		-1.55	0.00054	10.577		1.06	0.52943	10.616
Pa_7_10880	-1.13	0.03031	10.941		-1.13	0.06072	10.931		-1.06	0.15519	11.107		-1.55	0	11.038		-1.45	0	11
Pa_7_3110	-1.34	1e-05	10.648		-1.34	0.00136	10.557		-1.01	0.85055	10.847		-1.55	0	10.661		-1.17	0.00217	10.74
Pa_7_7835	-1.29	0.0047	10.251		-1.29	0.02636	10.235		1.31	2e-05	10.237		-1.55	4e-05	10.269		1.09	0.284	10.204
Pa_1_10520	1.08	0.86919	5.355		1.08	0.89457	5.294		-1.13	0.66199	5.302		-1.54	0.21604	5.415		-1.89	0.05991	5.177
Pa_1_15270	-1.46	0.00392	8.309		-1.46	0.02011	8.259		1.08	0.30529	8.435		-1.54	0.00173	8.349		1.02	0.87326	8.345
Pa_1_1800	-1.21	0.02174	12.382		-1.21	0.06802	12.38		1.27	0	12.292		-1.54	0	12.389		-1.01	0.94882	12.283
Pa_1_22060	-1.54	0	10.304		-1.54	0.00046	10.233		-1.14	0.00055	10.541		-1.54	2e-05	10.329		-1.14	0.04918	10.445
Pa_1_24280	-1.36	0.02746	13.956		-1.36	0.05985	13.845		1.1	0.0062	14.021		-1.54	0.00512	13.922		-1.02	0.5748	13.945
Pa_1_570	-1.6	0.00014	9.564		-1.6	0.0064	9.488		-1.09	0.0582	9.841		-1.54	0.00383	9.572		-1.05	0.53675	9.733
Pa_2_1760	-1.22	0.07222	10.323		-1.22	0.17698	10.216		1.33	0	10.357		-1.54	0.00096	10.322		1.06	0.49383	10.251
Pa_2_2190	-1.41	0.00089	14.651		-1.41	0.00173	14.593		1.07	0.28788	14.5		-1.54	0	14.566		-1.02	0.84412	14.527
Pa_2_2340	-1.23	0.0328	9.362		-1.23	0.0629	9.351		1.04	0.41843	9.375		-1.54	1e-05	9.342		-1.2	0.01568	9.384
Pa_2_3470	1.03	0.94467	5.382		1.03	0.95112	5.192		-1.07	0.41317	5.461		-1.54	0.03911	5.407		-1.69	0.02571	5.253
Pa_2_3660	-1.27	6e-05	13.942		-1.27	0.00265	13.871		1.13	0.01298	13.855		-1.54	0	13.892		-1.07	0.17456	13.835
Pa_2_3800	-1.25	0.00169	11.202		-1.25	0.01472	11.141		-1.04	0.21465	11.303		-1.54	0	11.232		-1.29	0.00021	11.218
Pa_2_6110	-1.27	0.004	14.409		-1.27	0.02328	14.355		1.04	0.33444	14.475		-1.54	5e-05	14.44		-1.16	0.00026	14.389
Pa_3_11000	-1.81	0	12.906		-1.81	4e-05	12.826		1.11	0.32076	12.962		-1.54	0.00031	12.854		1.29	0.01387	12.93
Pa_3_11345	-1.31	0.11708	6.705		-1.31	0.18299	6.71		1.28	0.01842	6.832		-1.54	0.01542	6.816		1.08	0.58707	6.727
Pa_3_7900	-1.24	0.00075	9.691		-1.24	0.01085	9.631		1.18	3e-05	9.724		-1.54	0	9.708		-1.06	0.43782	9.647
Pa_3_9470	-1.19	0.00525	12.396		-1.19	0.01049	12.305		1.2	7e-05	12.405		-1.54	0	12.374		-1.07	0.25698	12.338
Pa_4_1040	-1.5	2e-05	11.651		-1.5	0.00101	11.544		-1.01	0.7754	11.804		-1.54	1e-05	11.642		-1.04	0.65176	11.706
Pa_4_1310	-1.51	0.00686	7.74		-1.51	0.02493	7.64		1.04	0.52437	7.924		-1.54	0.00224	7.714		1.03	0.8743	7.85
Pa_4_1555	-1.39	0.01317	16.573		-1.39	0.04114	16.522		1.61	0	16.363		-1.54	0.0072	16.55		1.45	0	16.337
Pa_4_180	-1.01	0.949	5.936		-1.01	0.95754	5.875		1.34	0.05825	6.017		-1.54	0.01623	6.012		-1.13	0.55643	5.88
Pa_4_8730	1.01	0.96994	7.499		1.01	0.97286	7.417		-1.04	0.86273	7.34		-1.54	0.00565	7.451		-1.61	0.03724	7.306
Pa_5_3250	-1.32	0.00052	12.731		-1.32	0.01032	12.7		1.12	0.00013	12.914		-1.54	2e-05	12.824		-1.04	0.5012	12.79
Pa_5_3915	-1.54	0.00156	11.53		-1.54	0.00134	11.45		-1.2	0.00868	11.725		-1.54	0	11.508		-1.2	0.15209	11.666
Pa_6_1000	-1.55	2e-05	12.488		-1.55	0.00013	12.371		1.11	0.39861	12.372		-1.54	0.00034	12.358		1.11	0.28662	12.384
Pa_6_11290	-1.28	0.08732	10.005		-1.28	0.23797	9.989		1.25	0.00012	10.2		-1.54	0.02068	10.135		1.05	0.59448	10.055
Pa_6_300	-1.35	4e-05	14.524		-1.35	0.00234	14.489		-1.09	0.01481	14.589		-1.54	0	14.551		-1.24	0.00027	14.525
Pa_6_3270	-1.43	0	13.829		-1.43	0.00035	13.78		-1.07	0.01569	13.94		-1.54	0	13.855		-1.14	0.01672	13.866
Pa_6_6820	1.02	0.88719	12.893		1.02	0.90193	12.999		2.36	0	13.099	1	-1.54	0.00144	13.29		1.49	0.00018	12.814
Pa_6_6950	-1.51	0.21385	4.481		-1.51	0.26232	4.512		-1.1	0.71125	5.083		-1.54	0.1224	4.742		-1.13	0.7588	4.86
Pa_7_10	-1.86	0.00155	7.088		-1.86	0.01537	7.046		-1.01	0.97792	7.354		-1.54	0.04178	7.098		1.2	0.42782	7.292
Pa_7_2010	-1.29	0.00846	10.806		-1.29	0.05247	10.738		1.18	2e-05	10.926		-1.54	0	10.842		-1.01	0.96171	10.822
Pa_7_3490	-1.52	0	12.057		-1.52	0.00013	11.98		-1.03	0.32921	12.168		-1.54	1e-05	12.028		-1.04	0.43907	12.116
Pa_7_8770	-1.2	0.08942	13.711		-1.2	0.18894	13.677		1.17	0.00177	13.68		-1.54	0	13.734		-1.1	0.4608	13.623
Pa_1_10140	-1.43	0.00013	8.716		-1.43	0.00194	8.654		-1.15	0.15658	9.236		-1.53	1e-05	8.861		-1.23	0.08964	9.029
Pa_1_11570	-1.02	0.92018	7.409		-1.02	0.92603	7.345		-1.02	0.81304	7.389		-1.53	0.00012	7.409		-1.53	0.00082	7.325
Pa_1_11710	-1.15	0.37901	6.942		-1.15	0.49907	6.777		1.09	0.36559	6.931		-1.53	0.01228	6.859		-1.23	0.04332	6.849
Pa_1_16700	1.04	0.74623	9.098		1.04	0.77786	9.133		1.61	0	9.269		-1.53	1e-05	9.303		1.01	0.92886	9.098
Pa_1_2060	-1.52	1e-05	10.598		-1.52	0.00057	10.514		1.01	0.9225	10.786		-1.53	0	10.624		1	0.99605	10.676
Pa_1_7410	-1.25	0.00312	9.701		-1.25	0.00667	9.606		1.03	0.64277	9.822		-1.53	0	9.703		-1.19	0.00532	9.725
Pa_2_1560	-1.42	0.00021	12.864		-1.42	0.0032	12.808		1.05	0.58288	12.85		-1.53	8e-05	12.811		-1.02	0.83184	12.846
Pa_2_9870	-1.3	0.00042	11.329		-1.3	0.0081	11.269		-1.01	0.83452	11.304		-1.53	0	11.274		-1.19	0.0178	11.299
Pa_3_2710	-1.51	0.44846	5.042		-1.51	0.47847	5.014		-1.18	0.62064	5.15		-1.53	0.31236	4.997		-1.19	0.72707	5.166
Pa_3_620	-1.49	0.0003	13.283		-1.49	0.00946	13.221		1.05	0.12741	13.36		-1.53	0.00173	13.271		1.02	0.72971	13.309
Pa_3_7030	-1.32	0.0011	13.439		-1.32	0.01831	13.416		-1.06	0.24226	13.592		-1.53	1e-05	13.473		-1.23	0.0178	13.536
Pa_4_4600	-1.42	0.00024	14.191		-1.42	0.01221	14.16		1.22	0	14.374		-1.53	0.00085	14.315		1.13	0.00381	14.224
Pa_5_11330	-1.35	0.10707	12.355		-1.35	0.27996	12.188		-1.13	0.02809	12.734		-1.53	0.08228	12.334		-1.28	9e-05	12.588
Pa_5_140	-1.2	0.0115	13.984		-1.2	0.03666	14.012		1.18	0.01847	14.077		-1.53	0	14.104		-1.08	0.43729	13.983
Pa_5_2040	1.09	0.72416	9.749		1.09	0.79682	9.802		1.41	0.00445	10.015		-1.53	0.08685	10.003		-1.18	0.12841	9.814
Pa_5_620	1.1	0.41488	12.147		1.1	0.58003	12.186		2.83	0	11.983	1	-1.53	0.00867	12.341		1.67	0	11.827
Pa_6_810	-1.46	0.00203	10.071		-1.46	0.02172	9.917		1.38	0	9.885		-1.53	0.0024	9.924		1.32	0.00233	9.878
Pa_7_3040	-1.37	0.00113	9.87		-1.37	0.00944	9.814		1.35	0.00029	9.753		-1.53	0.00012	9.784		1.21	0.03949	9.783
Pa_7_4330	-1.42	0.01213	8.423		-1.42	0.07322	8.372		1.63	0	8.384		-1.53	0.02454	8.445		1.51	0	8.31
Pa_7_8775	-1.32	0.06171	9.951		-1.32	0.18501	9.848		1.14	0.02899	10.066		-1.53	0.02169	9.946		-1.01	0.90181	9.968
Pa_0_1150	-1.5	9e-05	11.315		-1.5	0.00107	11.242		-1.06	0.23494	11.833		-1.52	1e-05	11.534		-1.08	0.38728	11.55
Pa_1_16370	-1.02	0.92339	7.364		-1.02	0.93374	7.382		1.38	0.00078	7.622		-1.52	0.00099	7.583		-1.08	0.74078	7.428
Pa_1_22390	-1.52	0.00721	7.039		-1.52	0.03998	6.868		-1.69	0.00455	7.198		-1.52	0.01325	6.874		-1.69	0.01195	7.192
Pa_1_7650	-1.26	0.19276	6.666		-1.26	0.30094	6.576		-1.01	0.95405	6.583		-1.52	0.00883	6.577		-1.21	0.29144	6.582
Pa_1_8260	-1.1	0.32193	9.102		-1.1	0.44778	9.049		1.03	0.70631	8.978		-1.52	2e-05	9.022		-1.34	0.00296	9.004
Pa_2_12940	-1.22	0.0008	9.613		-1.22	0.00466	9.56		1.05	0.39494	9.748		-1.52	0	9.656		-1.19	0.00098	9.653
Pa_2_2140	-1.56	0.25527	4.824		-1.56	0.24578	4.822		1.07	0.84105	4.681		-1.52	0.28323	4.876		1.09	0.75036	4.627
Pa_2_3550	-1.17	0.03501	14.747		-1.17	0.12919	14.739		1.15	0.00529	14.744		-1.52	3e-05	14.803		-1.13	0.05545	14.681
Pa_2_4160	-1.17	0.03872	11.889		-1.17	0.14449	11.844		1.21	0	11.94		-1.52	1e-05	11.932		-1.08	0.31045	11.849
Pa_2_4920	-1.83	0.05079	5.311		-1.83	0.10131	5.222		1.06	0.76947	5.363		-1.52	0.25961	5.247		1.28	0.27362	5.338
Pa_2_7680	-1.27	0.00047	11.353		-1.27	0.01082	11.395		1.92	0	11.512		-1.52	2e-05	11.605		1.59	0	11.302
Pa_2_7850	-1.27	0.00043	11.517		-1.27	0.00408	11.438		1.06	0.08907	11.637		-1.52	0	11.551		-1.12	0.07126	11.524
Pa_3_320	-1.41	0.0002	12.725		-1.41	0.00776	12.685		1.06	0.10058	12.888		-1.52	0.00023	12.781		-1.01	0.88432	12.793
Pa_3_4650	-1.37	8e-05	10.678		-1.37	0.00017	10.597		1.15	0.07835	11.031		-1.52	1e-05	10.838		1.03	0.72553	10.79
Pa_3_9010	-1.34	0.00134	12.283		-1.34	0.01744	12.193		1.05	0.06593	12.397		-1.52	0.00011	12.278		-1.08	0.18	12.317
Pa_4_1010	-1.35	0.02979	7.669		-1.35	0.06417	7.671		-1.16	0.07441	7.678		-1.52	0.00153	7.662		-1.31	0.02191	7.687
Pa_4_5640	-1.25	0.51368	5.599		-1.25	0.50195	5.49		1.23	0.30525	5.573		-1.52	0.08961	5.604		1.01	0.97579	5.459
Pa_4_8540	-1.28	0.01216	8.539		-1.28	0.05124	8.509		-1.15	0.03316	8.518		-1.52	8e-05	8.485		-1.36	0.00458	8.541
Pa_4_9620	-1.11	0.65234	7.288		-1.11	0.72092	7.221		1.04	0.72517	6.867		-1.52	0.00068	7.042		-1.31	0.29049	7.04
Pa_5_11370	1.27	0.19534	7.477		1.27	0.22421	7.358		-1.13	0.26984	7.123		-1.52	0.00669	7.295		-2.17	0	7.186	1
Pa_5_6510	-1.26	0.06968	8.769		-1.26	0.15345	8.67		1.02	0.70633	8.925		-1.52	0.00118	8.785		-1.18	0.11314	8.814
Pa_5_7205	-1.37	0.03068	7.349		-1.37	0.05081	7.256		1.16	0.51187	7.151		-1.52	0.00782	7.237		1.05	0.87592	7.171
Pa_5_8020	-1.99	0.09522	7.692		-1.99	0.17013	7.615		1.23	0.66847	7.67		-1.52	0.30818	7.586		1.61	0.3821	7.7
Pa_5_9640	-1.39	0.38258	5.453		-1.39	0.35569	5.49		-1.16	0.4879	6.078		-1.52	0.16745	5.659		-1.26	0.35304	5.896
Pa_6_550	-1.34	0.01102	8.238		-1.34	0.03812	8.191		1.05	0.44506	8.438		-1.52	0.00014	8.298		-1.08	0.56053	8.331
Pa_6_5620	-1.37	0.0748	6.737		-1.37	0.10169	6.702		-1.09	0.6883	6.917		-1.52	0.03107	6.783		-1.21	0.26486	6.836
Pa_6_6960	-1.72	0.06003	4.886		-1.72	0.02936	4.815		-1.13	0.44156	5.288		-1.52	0.07198	4.959		1.01	0.98207	5.144
Pa_7_2790	-1.07	0.60076	8.429		-1.07	0.68793	8.349		-1.2	0.00026	8.421		-1.52	1e-05	8.413		-1.71	8e-05	8.358
Pa_7_3500	-1.68	1e-05	8.166		-1.68	0.00042	8.068		-1.04	0.5967	8.249		-1.52	0.0005	8.108		1.06	0.5611	8.209
Pa_7_4590	-1.43	0.00017	11.518		-1.43	0.00111	11.458		-1.21	0	11.63		-1.52	0	11.472		-1.29	0.00251	11.616
Pa_7_4850	1.02	0.89404	7.347		1.02	0.9019	7.348		1.4	0.00016	7.55		-1.52	0.00071	7.538		-1.11	0.40546	7.354
Pa_7_7715	-1.07	0.84028	5.168		-1.07	0.87691	5.104		-1.02	0.94531	5.457		-1.52	0.05497	5.235		-1.44	0.26971	5.326
Pa_7_9360	-1.13	0.76954	5.428		-1.13	0.7507	5.392		-1.06	0.82393	5.382		-1.52	0.11104	5.365		-1.42	0.15797	5.408
Pa_0_40	-1.35	0.00052	11.922		-1.35	0.0071	11.874		1.93	0	11.819		-1.51	0.00052	11.943		1.74	0	11.761
Pa_0_500	-1.22	0.19941	6.521		-1.22	0.19514	6.504		-1.54	0	6.637		-1.51	0.00021	6.497		-1.91	0	6.645
Pa_1_11870	1.09	0.48411	8.054		1.09	0.55221	8.075		1.07	0.52784	8.077		-1.51	0.00012	8.188		-1.54	0.00085	7.964
Pa_1_13330	-1.44	0.00018	10.794		-1.44	0.00651	10.755		-1.03	0.43613	10.874		-1.51	0.00029	10.768		-1.08	0.30252	10.861
Pa_1_20860	-1.57	0.1111	5.96		-1.57	0.11512	5.865		-1.28	0.00913	6.197		-1.51	0.045	5.947		-1.23	0.29678	6.115
Pa_2_10080	-1.38	0.00538	9.328		-1.38	0.04184	9.212		1.47	0	9.188		-1.51	0.00344	9.221		1.35	0.00022	9.18
Pa_2_11090	-1.31	1e-05	14.712		-1.31	0.00134	14.643		1.12	0.00104	14.653		-1.51	0	14.682		-1.03	0.4922	14.614
Pa_2_1580	-1.08	0.26726	10.205		-1.08	0.33398	10.145		1.47	2e-05	10.203		-1.51	0	10.282		1.06	0.53675	10.065
Pa_2_4770	-1.68	0.24403	4.327		-1.68	0.08579	4.23		1.52	0.05951	4.411		-1.51	0.11015	4.392		1.7	0.03505	4.251
Pa_2_6410	-1.16	0.58122	5.659		-1.16	0.58714	5.629		-1.2	0.21468	5.807		-1.51	0.01345	5.772		-1.56	0.05674	5.664
Pa_2_8370	-1.46	0.01313	11.561		-1.46	0.06188	11.693		3.72	0	11.31	1	-1.51	0.0408	11.722		3.59	0	11.267	1
Pa_3_11320	-1.36	0.00011	11.182		-1.36	0.00244	11.094		1.06	0.08371	11.331		-1.51	0	11.204		-1.05	0.45286	11.221
Pa_3_1330	1.22	0.41103	9.771		1.22	0.34705	9.813		1.17	0.1244	10.294		-1.51	0.02758	10.152		-1.57	1e-05	9.956
Pa_3_5780	-1.26	0.15243	6.935		-1.26	0.28699	6.764		1.21	0.05956	7.012		-1.51	0.00348	6.914		1.01	0.97199	6.862
Pa_3_6560	-1.37	0.00011	10.868		-1.37	0.00305	10.819		1.06	0.36187	11.037		-1.51	0	10.927		-1.04	0.72733	10.936
Pa_3_9610	-1.24	0.27859	7.076		-1.24	0.37739	7.021		1.34	0.01866	7.03		-1.51	0.01647	7.081		1.1	0.65886	6.97
Pa_4_5490	-1.63	0.00489	10.718		-1.63	0.01886	10.631		1.35	0.00108	10.726		-1.51	0.01359	10.673		1.45	0.00451	10.684
Pa_4_7500	-1.68	1e-05	12.756		-1.68	5e-05	12.615		1.58	4e-05	12.57		-1.51	0	12.625		1.76	8e-05	12.56
Pa_5_190	-1.73	0.01311	7.115		-1.73	0.04481	7.006		-1.07	0.49242	7.211		-1.51	0.07791	7.025		1.07	0.65422	7.191
Pa_5_4050	-1.59	0.01271	8.454		-1.59	0.03268	8.328		1.83	0.00406	8.222		-1.51	0.08226	8.313		1.93	0.00017	8.238
Pa_5_490	-1.05	0.69448	8.779		-1.05	0.70632	8.687		1.39	0	8.788		-1.51	0	8.811		-1.03	0.79758	8.664
Pa_5_6540	-1.24	0.01711	9.431		-1.24	0.05584	9.336		1.19	0.00146	9.499		-1.51	6e-05	9.439		-1.03	0.74802	9.396
Pa_5_6550	-1.31	7e-05	11.473		-1.31	0.00081	11.415		1.01	0.76182	11.677		-1.51	0	11.56		-1.14	0.04362	11.532
Pa_5_8640	1.02	0.92698	6.033		1.02	0.93416	5.899		-1.1	0.47745	5.902		-1.51	0.00281	5.955		-1.69	0.00434	5.846
Pa_6_11240	-1.48	0	15.867		-1.48	0.00051	15.815		1.09	0.12649	15.868		-1.51	3e-05	15.887		1.06	0.40156	15.796
Pa_6_2750	-1.23	0.02148	11.312		-1.23	0.09889	11.237		1.25	0	11.196		-1.51	0.00051	11.232		1.02	0.78573	11.202
Pa_6_3960	-1.31	8e-05	10.221		-1.31	0.00129	10.111		-1.14	0.00056	10.361		-1.51	0	10.181		-1.31	3e-05	10.291
Pa_7_4900	-1.37	0.00027	12.123		-1.37	0.00539	12.064		1.13	0.00021	12.326		-1.51	4e-05	12.2		1.02	0.71126	12.19
Pa_7_790	-1.22	0.05416	11.936		-1.22	0.1301	11.989		1.19	1e-05	12.078		-1.51	0.00016	12.072		-1.04	0.6578	11.995
Pa_0_260	1.01	0.92495	10.645		1.01	0.93188	10.604		-1.26	5e-05	10.666		-1.5	0	10.626		-1.91	0	10.644
Pa_1_14730	-1.56	0	12.853		-1.56	8e-05	12.819		1.03	0.50897	12.901		-1.5	5e-05	12.842		1.07	0.14412	12.878
Pa_1_17610	-1.39	0.00281	9.808		-1.39	0.00808	9.73		-1.08	0.09516	10.158		-1.5	0	9.882		-1.17	0.15552	10
Pa_1_5015	-1.32	0.08137	7.55		-1.32	0.10683	7.443		1.03	0.74373	7.734		-1.5	0.00347	7.538		-1.11	0.40236	7.64
Pa_2_10210	-1.27	0.64902	3.72		-1.27	0.69977	3.646		1.34	0.5538	3.56		-1.5	0.45873	3.622		1.14	0.8112	3.584
Pa_2_13610	-1.55	0.00233	7.565		-1.55	0.01527	7.492		1.2	0.00473	7.507		-1.5	0.00798	7.497		1.23	0.01772	7.503
Pa_2_6590	-1.26	0.0112	11.896		-1.26	0.04611	11.834		1.14	0.00619	12.068		-1.5	6e-05	11.951		-1.05	0.53284	11.951
Pa_2_9960	-1.45	0.0003	8.846		-1.45	0.00216	8.783		1.13	0.00732	8.988		-1.5	8e-05	8.886		1.09	0.20727	8.886
Pa_3_10390	-1.67	0.0224	6.242		-1.67	0.05364	6.116		1.17	0.3442	6.329		-1.5	0.06128	6.179		1.31	0.21288	6.266
Pa_3_2140	-1.56	0.38272	4.641		-1.56	0.5169	4.666		1.14	0.52947	4.901		-1.5	0.2902	4.741		1.18	0.79758	4.826
Pa_3_3380	-1.23	0.00886	12.203		-1.23	0.05219	12.149		1.13	6e-05	12.26		-1.5	7e-05	12.227		-1.07	0.15683	12.183
Pa_3_6930	-1.21	0.0299	11.146		-1.21	0.11761	11.084		1.01	0.86336	11.442		-1.5	8e-05	11.277		-1.22	0.02912	11.249
Pa_4_1580	-1.41	0.00019	12.925		-1.41	0.00646	12.925		2.13	0	12.842	1	-1.5	0.00136	13.022		2	0	12.746	1
Pa_4_2120	-1.05	0.73623	11.167		-1.05	0.77837	11.247		2.42	0	10.964	1	-1.5	0.00224	11.39		1.69	0	10.82
Pa_4_5190	-1.29	0.02144	9.884		-1.29	0.05816	9.806		1.2	3e-05	9.957		-1.5	0.00047	9.885		1.03	0.73733	9.88
Pa_4_6360	-1.16	0.16132	13.259		-1.16	0.31463	13.227		1.33	0.00174	13.453		-1.5	0.00189	13.41		1.03	0.80951	13.27
Pa_5_10120	-1.26	0.00237	11.781		-1.26	0.02647	11.739		1.29	0	11.748		-1.5	9e-05	11.804		1.08	0.10422	11.684
Pa_5_520	-1.57	3e-05	12.416		-1.57	0.00136	12.399		1.33	0.00031	12.41		-1.5	0.00068	12.423		1.4	0.00031	12.386
Pa_5_7620	-1.49	0.00071	11.965		-1.49	0.01149	11.91		-1.02	0.64809	12.094		-1.5	0.00474	11.956		-1.02	0.68485	12.048
Pa_6_11200	-1.42	0.00735	13.296		-1.42	0.03366	13.224		-1.16	0.14524	13.536		-1.5	0.01687	13.365		-1.24	0.0002	13.396
Pa_6_4300	-1.15	0.04076	10.654		-1.15	0.06334	10.617		1.2	1e-05	10.822		-1.5	0	10.754		-1.09	0.09288	10.69
Pa_6_6200	-1.2	0.26944	10.552		-1.2	0.3657	10.606		1.08	0.77295	11.071		-1.5	0.04971	10.863		-1.16	0.49432	10.829
Pa_6_6615	-1.34	0.47841	5.312		-1.34	0.59025	5.263		1.31	0.4136	4.936		-1.5	0.17253	5.068		1.17	0.80658	5.131
Pa_7_4050	-1.3	0.03669	10.072		-1.3	0.10416	10.064		1.57	0	10.231		-1.5	0.00713	10.215		1.36	1e-05	10.081
Pa_7_4390	-1.57	0	12.358		-1.57	2e-05	12.237		-1.11	0.00198	12.471		-1.5	0	12.3		-1.06	0.26773	12.414
Pa_7_5540	-1.35	0.05081	9.674		-1.35	0.13042	9.609		1.35	0	9.854		-1.5	0.0241	9.743		1.21	0.00262	9.724
Pa_1_12507	-1.09	0.73711	5.532		-1.09	0.77818	5.53		1.08	0.66878	5.312		-1.49	0.01345	5.471		-1.27	0.35669	5.371
Pa_1_12640	-1.2	0.01663	10.853		-1.2	0.0484	10.806		1.15	0.00058	10.922		-1.49	0	10.881		-1.08	0.29696	10.848
Pa_1_2090	-1.28	0.00174	12.841		-1.28	0.01196	12.774		1.09	0.11635	12.86		-1.49	2e-05	12.83		-1.07	0.39924	12.804
Pa_1_24560	-1.43	0.00015	14.455		-1.43	0.00881	14.413		1.02	0.68956	14.504		-1.49	0.00186	14.472		-1.02	0.48012	14.446
Pa_1_5630	-1.77	0.12576	3.837		-1.77	0.13693	3.851		1.37	0.37077	3.684		-1.49	0.2246	3.654		1.62	0.21712	3.888
Pa_1_9820	-1.24	0.01394	12.365		-1.24	0.06609	12.338		1.07	0.02928	12.266		-1.49	0.00013	12.299		-1.12	0.05645	12.303
Pa_2_3380	-1.18	0.1088	9.354		-1.18	0.20879	9.292		1.23	0.00032	9.665		-1.49	0.00057	9.506		-1.03	0.71126	9.451
Pa_2_6470	-1.12	0.23663	9.249		-1.12	0.33402	9.192		-1.24	4e-05	9.264		-1.49	0	9.224		-1.65	2e-05	9.23
Pa_2_7280	-1.29	0.10636	14.815		-1.29	0.19429	14.788		1.05	0.61358	14.833		-1.49	0.03276	14.829		-1.1	0.15875	14.792
Pa_2_7440	-1.33	0.03421	14.775		-1.33	0.10044	14.749		1.24	0.01323	14.728		-1.49	0.01732	14.799		1.11	0.20698	14.678
Pa_2_9550	-1.19	0.02354	11.423		-1.19	0.08474	11.42		1.22	1e-05	11.644		-1.49	6e-05	11.566		-1.02	0.74078	11.497
Pa_3_11310	-1.18	0.06577	12.806		-1.18	0.16642	12.792		1.3	0	12.793		-1.49	9e-05	12.855		1.03	0.73817	12.729
Pa_4_1260	-1.13	0.31158	14.197		-1.13	0.42861	14.247		-1.28	0.00013	14.497		-1.49	0.00225	14.37		-1.7	0	14.374
Pa_4_3910	-1.28	0.0469	11.109		-1.28	0.12685	11.029		1.19	0.00025	11.156		-1.49	0.00532	11.106		1.02	0.78983	11.079
Pa_4_5850	-1.69	0.20473	3.025		-1.69	0.2904	3.068		1.21	0.63092	2.66		-1.49	0.24606	3.091		1.38	0.56047	2.651
Pa_4_7710	-1.27	0.02007	9.109		-1.27	0.0351	9.032		-1.05	0.42169	9.026		-1.49	3e-05	9.024		-1.23	0.01697	9.034
Pa_5_12000	-1.31	0.04769	10.293		-1.31	0.11754	10.113		-1.22	0.00291	10.144		-1.49	0.00235	10.098		-1.39	0.00812	10.16
Pa_5_1430	-1.4	6e-05	11.737		-1.4	0.0032	11.693		1.03	0.64264	11.83		-1.49	0.00029	11.75		-1.03	0.52634	11.773
Pa_5_5100	-1.29	0.01502	9.122		-1.29	0.06395	9.038		1.06	0.14571	9.255		-1.49	0.00075	9.142		-1.09	0.31765	9.152
Pa_5_6520	-1.38	0.00019	8.315		-1.38	0.00256	8.265		-1.06	0.25368	8.602		-1.49	6e-05	8.396		-1.15	0.0222	8.471
Pa_5_6920	-1.21	0.55735	5.028		-1.21	0.53559	5.078		-1.15	0.52187	5.051		-1.49	0.09043	5.005		-1.42	0.15683	5.123
Pa_5_7090	-1.48	1e-05	9.455		-1.48	0.00035	9.383		-1.04	0.40629	9.654		-1.49	1e-05	9.471		-1.05	0.54887	9.565
Pa_6_10380	1.03	0.72081	12.811		1.03	0.71808	12.908		1.5	1e-05	13.043		-1.49	9e-05	13.109		-1.03	0.63262	12.842
Pa_6_2780	-1.04	0.6991	11.209		-1.04	0.76638	11.183		1.08	0.02169	11.388		-1.49	6e-05	11.322		-1.33	0	11.249
Pa_6_2920	-1.33	0.00403	11.231		-1.33	0.03175	11.205		1.18	0.00023	11.361		-1.49	0.00038	11.284		1.05	0.61037	11.282
Pa_6_4870	-1.17	0.15742	8.975		-1.17	0.27993	8.923		1.03	0.63368	9.213		-1.49	2e-05	9.056		-1.24	0.08755	9.079
Pa_6_8005	-1.6	1e-05	11.596		-1.6	0.00116	11.5		1.06	0.09124	11.725		-1.49	0.00033	11.579		1.14	0.09228	11.647
Pa_6_8830	-1.46	0.02715	11.015		-1.46	0.12809	11.129		1.82	0	10.982		-1.49	0.06225	11.136		1.78	0	10.975
Pa_7_1610	-1.02	0.84291	10.399		-1.02	0.84259	10.433		1.29	0.0003	10.554		-1.49	0	10.568		-1.13	0.12733	10.418
Pa_7_800	-1.29	0.00338	10.524		-1.29	0.02494	10.506		1	0.99424	10.815		-1.49	0	10.662		-1.15	0.2466	10.654
Pa_7_8340	-1.32	0.0002	10.91		-1.32	0.00351	10.909		-1.01	0.82347	11.078		-1.49	0	10.985		-1.14	0.03715	11.001
Pa_0_1510	-1.26	0.12781	11.628		-1.26	0.23172	11.58		-1.12	0.04278	11.69		-1.48	0.00487	11.609		-1.32	0.03815	11.661
Pa_0_470	-1.76	0.01268	8.095		-1.76	0.06358	7.764		-1.43	0.00074	8.28		-1.48	0.14463	7.849		-1.2	0.07684	8.209
Pa_1_1400	-1.57	1e-05	9.551		-1.57	0.00023	9.44		-1.19	0.00173	9.736		-1.48	0.00016	9.505		-1.12	0.09053	9.671
Pa_1_14240	-1.66	0	13.512		-1.66	0.00014	13.424		-1.08	0.20267	13.74		-1.48	5e-05	13.521		1.04	0.70802	13.633
Pa_1_3900	-1.35	0.00043	9.648		-1.35	0.00517	9.591		1.01	0.75224	9.81		-1.48	1e-05	9.691		-1.08	0.35264	9.696
Pa_1_8330	-1.57	2e-05	12.791		-1.57	0.00062	12.723		-1.28	0	12.96		-1.48	8e-05	12.775		-1.21	0.0228	12.91
Pa_1_9670	1.18	0.06875	8.584		1.18	0.09161	8.506		1.04	0.60898	8.434		-1.48	0	8.559		-1.68	0	8.381
Pa_2_13580	-1.45	0.0037	7.227		-1.45	0.02673	7.182		1.07	0.34151	7.539		-1.48	0.00497	7.339		1.05	0.66563	7.383
Pa_2_13930	-1.28	0.00424	13.606		-1.28	0.04394	13.574		1.07	0.00804	13.764		-1.48	0.00074	13.693		-1.08	0.04872	13.645
Pa_3_10810	-1.26	0.01841	11.931		-1.26	0.04516	11.874		1.44	0	12.04		-1.48	0.00014	12.041		1.24	0.02074	11.873
Pa_3_11490	-1.37	0.00363	12		-1.37	0.04184	11.936		1.21	0	12.033		-1.48	0.00435	12.028		1.12	0.02638	11.947
Pa_3_200	-1.27	0.01657	10.646		-1.27	0.08179	10.639		1.52	0	10.718		-1.48	0.0031	10.753		1.31	0	10.604
Pa_3_3260	-1.52	0.28569	4.625		-1.52	0.38546	4.506		-1.23	0.23487	5.032		-1.48	0.25901	4.611		-1.19	0.63583	4.927
Pa_3_3810	-1.24	0.00032	11.609		-1.24	0.00116	11.588		1.18	0.00028	11.706		-1.48	0	11.689		-1.01	0.91703	11.605
Pa_3_585	-1.11	0.87104	4.514		-1.11	0.79988	4.373		1.27	0.43644	4.446		-1.48	0.26614	4.447		-1.05	0.89985	4.372
Pa_4_3840	-1.07	0.63263	13.692		-1.07	0.68892	13.987		2.03	0	14.058	1	-1.48	0.0071	14.306		1.47	0.00085	13.729
Pa_4_4450	-1.41	0.00086	8.729		-1.41	0.01259	8.645		1.31	0	8.671		-1.48	0.00073	8.698		1.25	0.00465	8.618
Pa_4_4760	-1.34	0.00167	12.523		-1.34	0.01985	12.432		1.03	0.39904	12.87		-1.48	0.00048	12.687		-1.07	0.30477	12.614
Pa_4_5150	-1.25	0.1945	7.483		-1.25	0.31268	7.458		-1.01	0.94964	7.662		-1.48	0.03259	7.595		-1.2	0.14	7.525
Pa_4_5260	-1.49	2e-05	10.661		-1.49	0.00072	10.54		-1.03	0.39826	10.825		-1.48	6e-05	10.663		-1.03	0.69009	10.702
Pa_4_5430	-1.33	0.00033	9.738		-1.33	0.00481	9.702		1.03	0.69804	9.956		-1.48	9e-05	9.811		-1.09	0.16263	9.847
Pa_4_6616	-1.34	0.04475	7.528		-1.34	0.08483	7.438		1.23	0.01776	7.667		-1.48	0.00273	7.551		1.12	0.46281	7.554
Pa_4_8670	-1.23	0.02034	7.502		-1.23	0.07024	7.44		-1.18	0.07062	7.623		-1.48	1e-05	7.518		-1.41	0.00455	7.548
Pa_4_9850	-1.12	0.2777	10.628		-1.12	0.34467	10.605		-1.04	0.4494	10.889		-1.48	6e-05	10.748		-1.37	2e-05	10.746
Pa_5_10400	-1.82	0	11.724		-1.82	0	11.605		-1.32	2e-05	11.617		-1.48	0	11.481		-1.08	0.39006	11.741
Pa_5_11950	1.38	0.02826	8.026		1.38	0.03542	8.106		-1.86	0.00774	8.67		-1.48	0.12265	8.35		-3.82	0	8.426	1
Pa_5_4730	1.22	0.36503	7.931		1.22	0.48266	8.016		1.54	0.00336	8.131		-1.48	0.09049	8.238		-1.18	0.34888	7.913
Pa_5_4820	-1.3	0.01731	8.47		-1.3	0.07198	8.431		1.4	0.00019	8.691		-1.48	0.00382	8.613		1.22	0.03083	8.505
Pa_5_5680	-1.27	0.00308	11.336		-1.27	0.02345	11.248		-1.06	0.0499	11.462		-1.48	0.0001	11.347		-1.24	1e-05	11.363
Pa_5_7240	-1.4	0.09563	13.143		-1.4	0.2382	13.1		1.47	0	13.109		-1.48	0.11999	13.143		1.39	3e-05	13.063
Pa_5_7350	-1.2	0.02537	10.515		-1.2	0.08376	10.455		-1.21	0.00018	10.403		-1.48	0	10.378		-1.49	0.00036	10.49
Pa_6_10070	-1.32	0.07792	8.363		-1.32	0.21926	8.252		1.28	0.00305	8.189		-1.48	0.05183	8.259		1.14	0.11439	8.18
Pa_6_3990	1.09	0.62664	11.225		1.09	0.64489	11.274		2.09	0	11.26	1	-1.48	0.0055	11.428		1.3	0.01171	11.077
Pa_6_5415	-1.29	0.16199	7.489		-1.29	0.28969	7.38		-1.01	0.90419	7.611		-1.48	0.0519	7.495		-1.17	0.16099	7.496
Pa_6_70	-1.28	0.73191	5.221		-1.28	0.75363	5.222		2.12	0.05896	5.358		-1.48	0.48343	5.458		1.83	0.24808	5.122
Pa_6_9590	1.11	0.51296	6.447		1.11	0.51603	6.44		1.46	0.00167	6.356		-1.48	0.00045	6.523		-1.13	0.46601	6.276
Pa_7_10840	-1.13	0.07524	10.681		-1.13	0.1484	10.696		-1.14	0.04229	10.53		-1.48	0	10.643		-1.48	2e-05	10.585
Pa_7_3120	-1.76	2e-05	13.436		-1.76	0.0013	13.197		1.42	0.00013	13.404		-1.48	0.01048	13.18		1.69	0	13.421
Pa_7_3440	-1.33	0.06275	7.018		-1.33	0.08014	7.039		1.16	0.29676	7.182		-1.48	0.01353	7.081		1.04	0.82401	7.14
Pa_7_557	-1.5	0.00453	8.34		-1.5	0.02793	8.228		1.42	0	8.295		-1.48	0.01887	8.299		1.44	0	8.224
Pa_7_860	-1.06	0.75005	8.24		-1.06	0.80307	8.271		1.71	0	8.404		-1.48	0.01489	8.441		1.22	0.05149	8.234
Pa_0_540	-1.37	0.00921	11.445		-1.37	0.05276	11.379		1.38	0	11.483		-1.47	0.00968	11.46		1.29	0.00017	11.402
Pa_1_11050	-1.43	1e-05	10.569		-1.43	0.00045	10.483		-1.11	0.00091	10.788		-1.47	0	10.607		-1.15	0.02761	10.664
Pa_1_1140	-1.19	0.09155	12.308		-1.19	0.24049	12.3		1.3	0	12.4		-1.47	0.00459	12.395		1.05	0.1909	12.305
Pa_1_1190	-1.03	0.84349	10.648		-1.03	0.88314	10.644		1.7	0	10.825		-1.47	0.005	10.871		1.19	0.00042	10.598
Pa_1_14720	-1.77	2e-05	8.359		-1.77	0.00061	8.265		-1.54	0.0003	8.553		-1.47	0.00135	8.227		-1.28	0.08982	8.591
Pa_1_16455	-1.27	0.26854	6.855		-1.27	0.40788	6.749		1.24	0.04133	6.925		-1.47	0.08198	6.844		1.07	0.73178	6.83
Pa_1_16510	-1.43	4e-05	10.409		-1.43	0.00167	10.532		2.45	0	10.498	1	-1.47	0.00039	10.708		2.39	0	10.322	1
Pa_1_16890	-1.16	0.09392	11.691		-1.16	0.04232	11.624		1.13	0.00165	11.711		-1.47	0	11.68		-1.12	0.08158	11.655
Pa_1_17825	-1.26	0.04854	10.132		-1.26	0.13006	10.078		1.14	0.0004	10.263		-1.47	0.00359	10.169		-1.02	0.79383	10.172
Pa_1_21360	-1.48	0.01761	5.997		-1.48	0.03319	5.951		-1.4	0.00319	6.468		-1.47	0.00859	6.117		-1.39	0.02536	6.312
Pa_1_21610	-1.26	0.57213	5.232		-1.26	0.45509	5.07		1.12	0.60904	5.209		-1.47	0.06418	5.105		-1.04	0.92161	5.171
Pa_1_22110	-1.43	0.0002	9.952		-1.43	0.00374	9.857		-1.09	0.05473	9.863		-1.47	8e-05	9.798		-1.12	0.20182	9.924
Pa_1_22190	-1.31	0.00743	8.965		-1.31	0.01917	8.899		-1.08	0.13127	9.211		-1.47	0	9.047		-1.21	0.06282	9.063
Pa_1_22200	-1.21	0.02294	11.319		-1.21	0.06802	11.234		1.14	0.05069	11.398		-1.47	0	11.34		-1.07	0.59339	11.278
Pa_1_23580	-1.4	0.00074	9.389		-1.4	0.01209	9.342		1.08	0.05848	9.406		-1.47	0.00021	9.375		1.03	0.78471	9.374
Pa_1_2630	-1.26	0.09251	8.765		-1.26	0.21067	8.681		1.17	0.00046	8.935		-1.47	0.01677	8.824		-1	0.98232	8.797
Pa_1_3150	-1.04	0.85208	8.306		-1.04	0.86641	8.303		1.26	0.03391	8.259		-1.47	0.02654	8.402		-1.12	0.30835	8.16
Pa_1_5000	-1.43	0.00069	11.927		-1.43	0.00172	11.861		1.03	0.87126	11.838		-1.47	0.00361	11.824		-1	0.99702	11.875
Pa_1_5210	-1.2	0.01947	11.252		-1.2	0.02109	11.213		1.99	0	11.03		-1.47	0.00448	11.278		1.63	0	10.965
Pa_1_5240	-1.13	0.37859	12.22		-1.13	0.47163	12.206		2.45	0	12.091	1	-1.47	0.00792	12.366		1.88	0	11.932
Pa_1_820	-1.49	0.01408	6.804		-1.49	0.02441	6.71		1.01	0.93404	6.861		-1.47	0.00236	6.761		1.02	0.91397	6.809
Pa_1_980	-1.29	0.02213	8.649		-1.29	0.08372	8.571		1.49	0	8.609		-1.47	0.00375	8.65		1.31	0.0004	8.526
Pa_2_14220	-1.29	0.10081	7.853		-1.29	0.18956	7.777		1.19	0.01443	8.084		-1.47	0.02276	7.92		1.04	0.72488	7.941
Pa_2_2820	-1.23	0.01548	10.982		-1.23	0.02762	10.908		1.18	0.00075	10.999		-1.47	3e-05	10.982		-1.01	0.83339	10.924
Pa_2_3530	-1.05	0.85977	7.481		-1.05	0.89067	7.467		1.09	0.32362	7.489		-1.47	0.05952	7.509		-1.29	0.05746	7.447
Pa_2_4780	-1.23	0.70706	4.15		-1.23	0.72936	4.051		1.54	0.10802	4.27		-1.47	0.2242	4.097		1.3	0.66554	4.224
Pa_2_5360	-1.44	1e-05	12.256		-1.44	0.001	12.211		1.01	0.83604	12.467		-1.47	1e-05	12.335		-1.01	0.90647	12.35
Pa_2_6680	-1.45	0	11.992		-1.45	0.00049	11.94		-1.03	0.38213	12.093		-1.47	1e-05	11.987		-1.04	0.48733	12.05
Pa_2_6770	-1.36	0.00303	10.202		-1.36	0.02606	10.133		1.29	0.00058	10.421		-1.47	0.00169	10.31		1.19	0.03724	10.248
Pa_3_11197	-1.58	0.36774	5.522		-1.58	0.49551	5.49		-1.04	0.89807	5.495		-1.47	0.33424	5.444		1.04	0.95469	5.541
Pa_3_6970	-1.17	0.62709	6.523		-1.17	0.68602	6.487		1.14	0.38764	6.829		-1.47	0.00667	6.706		-1.1	0.82599	6.617
Pa_3_7310	-1.16	0.12991	10.604		-1.16	0.22174	10.627		2.74	0	10.483	1	-1.47	0.00686	10.76		2.17	0	10.341	1
Pa_3_840	-1.48	1e-05	13.341		-1.48	0.00065	13.266		-1.06	0.20922	13.519		-1.47	1e-05	13.372		-1.06	0.54662	13.413
Pa_3_9580	-1.38	0.48204	3.888		-1.38	0.34731	3.905		-1.16	0.66995	3.943		-1.47	0.205	3.796		-1.24	0.55012	4.051
Pa_4_1510	-1.3	0.09283	7.748		-1.3	0.06861	7.678		-1.02	0.83308	7.736		-1.47	0.00193	7.668		-1.15	0.20507	7.746
Pa_4_7890	-1.19	0.511	5.792		-1.19	0.54708	5.722		1.38	0.03384	5.768		-1.47	0.00649	5.85		1.12	0.74033	5.641
Pa_5_2830	-1.44	0.2178	6.257		-1.44	0.3446	6.007		1.11	0.58193	6.326		-1.47	0.21298	6.151		1.09	0.76534	6.186
Pa_5_3670	-1.45	0.00036	14.079		-1.45	0.00555	14.071		1.86	0	13.912		-1.47	0.00307	14.091		1.83	0	13.892
Pa_5_6090	-1.42	9e-05	10.195		-1.42	0.00119	10.138		1.03	0.60266	10.325		-1.47	0	10.214		-1.01	0.9596	10.248
Pa_5_6450	-1.04	0.86915	7.337		-1.04	0.89546	7.433		2.65	0	7.415	1	-1.47	0.06191	7.627		1.87	0	7.222
Pa_5_6480	-1.41	0.02712	6.881		-1.41	0.03048	6.81		1.01	0.93077	6.968		-1.47	0.00193	6.808		-1.04	0.76188	6.97
Pa_6_1620	-1.24	0.1541	8.28		-1.24	0.18116	8.262		1.06	0.56546	8.2		-1.47	0.00831	8.222		-1.11	0.37514	8.24
Pa_6_2020	-1.26	0.38677	5.332		-1.26	0.48043	5.255		1.14	0.36542	5.449		-1.47	0.05635	5.483		-1.02	0.95782	5.222
Pa_6_4840	-1.09	0.80299	7.431		-1.09	0.85901	7.312		-1.09	0.3242	7.75		-1.47	0.24641	7.465		-1.47	0.00913	7.597
Pa_6_7510	-1.32	0.00814	9.358		-1.32	0.04519	9.322		1.3	3e-05	9.56		-1.47	0.00202	9.486		1.18	0.03709	9.396
Pa_6_784	-1.18	0.74115	3.017		-1.18	0.70717	3.049		1.4	0.36463	2.425		-1.47	0.30665	2.738		1.13	0.76232	2.716
Pa_6_890	-1.33	0.00086	10.074		-1.33	0.01029	10.046		1.14	0.00089	10.233		-1.47	2e-05	10.153		1.04	0.67853	10.126
Pa_7_4490	-1.23	0.05025	11.635		-1.23	0.1367	11.563		1.14	0.00014	11.597		-1.47	0.00314	11.599		-1.04	0.44163	11.559
Pa_7_4550	-1.33	0.00639	10.866		-1.33	0.04637	10.686		1.15	2e-05	11.119		-1.47	0.00217	10.794		1.04	0.56603	11.012
Pa_7_6600	-1.33	0.0002	14.648		-1.33	0.00539	14.602		1.09	0.02928	14.687		-1.47	8e-05	14.667		-1.02	0.69857	14.622
Pa_0_1340	-1.34	0.00078	13.187		-1.34	0.00883	13.152		1.12	0.00081	13.111		-1.46	1e-05	13.172		1.03	0.74465	13.091
Pa_0_770	-1.36	0.33348	5.455		-1.36	0.42161	5.38		1.32	0.13961	5.506		-1.46	0.13815	5.344		1.22	0.52262	5.542
Pa_1_11880	-1.29	0.00012	13.914		-1.29	0.00259	13.88		-1.09	0.00202	14.073		-1.46	0	13.993		-1.23	0.0004	13.959
Pa_1_15640	1.35	0.05018	7.559		1.35	0.09685	7.503		1.24	0.05796	7.127		-1.46	0.00233	7.367		-1.59	0.00978	7.263
Pa_1_17260	-1.23	0.61639	6.101		-1.23	0.67092	6.157		1.34	0.18681	6.408		-1.46	0.31222	6.385		1.13	0.69787	6.187
Pa_1_17800	-1.22	0.04279	8.967		-1.22	0.09687	8.887		1.15	0.00879	8.955		-1.46	0.00028	8.923		-1.04	0.74053	8.916
Pa_1_18200	1.16	0.02622	11.934		1.16	0.00651	12.002		1.52	0	12.248		-1.46	0	12.258		-1.12	0.0172	11.982
Pa_1_19700	1.01	0.90873	10.486		1.01	0.92603	10.569		1.62	0.0001	10.729		-1.46	0.00015	10.796		1.1	0.49904	10.502
Pa_1_21480	-1.59	0.03648	5.72		-1.59	0.06588	5.434		-1.04	0.84199	5.983		-1.46	0.01729	5.705		1.05	0.87082	5.713
Pa_1_3490	-1.31	0.00149	14.557		-1.31	0.02324	14.516		1.02	0.68423	14.663		-1.46	0.0007	14.616		-1.1	0.03806	14.564
Pa_1_6620	-1.31	0.00878	10.91		-1.31	0.05032	10.874		1.16	0.0012	10.875		-1.46	0.00268	10.908		1.05	0.53154	10.842
Pa_1_7070	-1.41	0.36511	4.312		-1.41	0.42969	4.332		1.19	0.458	4.72		-1.46	0.13332	4.547		1.15	0.75649	4.505
Pa_1_7430	-1.12	0.20114	14.172		-1.12	0.31554	14.149		1.08	0.06328	14.191		-1.46	0.00016	14.217		-1.22	0.00018	14.122
Pa_1_8010	-1.4	0.00027	13.342		-1.4	0.00981	13.303		1.11	0.00058	13.475		-1.46	0.00079	13.409		1.07	0.32741	13.367
Pa_2_11500	-1.25	0.03842	11.712		-1.25	0.10583	11.695		1.12	0.00182	11.905		-1.46	0.00241	11.807		-1.05	0.40066	11.794
Pa_2_12230	-1.3	0.00736	13.841		-1.3	0.04383	13.781		1.02	0.31507	13.871		-1.46	0.00152	13.838		-1.1	0.01672	13.814
Pa_2_13990	-1.24	0.07993	11.027		-1.24	0.23152	10.993		1.15	0.00151	11.135		-1.46	0.00018	11.115		-1.03	0.88825	11.017
Pa_2_250	-1.6	3e-05	12.968		-1.6	8e-05	12.927		-1.09	0.48366	13.07		-1.46	0.0006	12.95		1.01	0.94472	13.048
Pa_2_6950	-1	0.99671	9.286		-1	0.99712	9.215		1.31	0.00382	9.251		-1.46	0.00033	9.26		-1.11	0.28284	9.207
Pa_2_7290	-1.31	0.02765	14.997		-1.31	0.08596	14.962		1.09	0.40228	15.148		-1.46	0.01797	15.101		-1.02	0.7865	15.003
Pa_2_7430	-1.27	0.02323	14.694		-1.27	0.06612	14.676		1.1	0.20318	14.672		-1.46	0.00492	14.712		-1.04	0.49432	14.635
Pa_2_8590	-1.29	0.00206	10.007		-1.29	0.02473	9.948		1.17	0.00075	9.83		-1.46	1e-05	9.891		1.04	0.73943	9.884
Pa_3_10190	-1.36	0.12718	5.628		-1.36	0.23707	5.501		1.07	0.55852	5.857		-1.46	0.08953	5.659		-1	0.99172	5.7
Pa_3_1195	-1.2	0.7011	4.821		-1.2	0.72569	4.911		2.32	0.00103	4.649	1	-1.46	0.29369	4.94		1.91	0.05337	4.62
Pa_3_4040	-1.36	0.00027	10.566		-1.36	0.0034	10.549		1.08	0.1841	10.79		-1.46	8e-05	10.666		1.01	0.92785	10.669
Pa_3_5570	-1.21	0.78833	6.05		-1.21	0.80798	6.125		1.45	0.23572	6.127		-1.46	0.40147	6.189		1.2	0.76555	6.063
Pa_3_560	-1.3	0.00112	12.899		-1.3	0.02002	12.875		1.01	0.76693	12.988		-1.46	0.00025	12.937		-1.11	0.05746	12.927
Pa_3_630	-1.36	1e-05	13.879		-1.36	0.00146	13.827		-1.06	0.08863	13.851		-1.46	1e-05	13.825		-1.14	0.02093	13.852
Pa_3_923	-1.41	0.44014	4.782		-1.41	0.49666	4.644		1.38	0.33663	4.632		-1.46	0.30001	4.633		1.33	0.53934	4.643
Pa_4_1200	-1.46	9e-05	10.655		-1.46	0.00678	10.609		1.06	0.17704	10.704		-1.46	0.00243	10.61		1.06	0.24428	10.703
Pa_4_1800	-1.44	0.00044	10.406		-1.44	0.01203	10.371		1.27	0.00432	10.426		-1.46	0.0105	10.401		1.25	4e-05	10.393
Pa_4_2680	-1.34	0.01108	7.589		-1.34	0.01717	7.575		-1	0.94788	7.826		-1.46	0.0002	7.665		-1.09	0.33517	7.741
Pa_4_3320	-1.53	0	11.292		-1.53	0.0005	11.21		1.04	0.54048	11.338		-1.46	4e-05	11.23		1.09	0.35201	11.318
Pa_4_5500	-1.32	0.00647	11.589		-1.32	0.04054	11.535		1.08	0.02088	11.567		-1.46	0.00196	11.564		-1.02	0.7497	11.538
Pa_4_580	-1.16	0.72582	4.578		-1.16	0.70661	4.508		1.28	0.3	4.475		-1.46	0.22407	4.484		1.01	0.96905	4.498
Pa_4_6200	-1.05	0.85278	5.567		-1.05	0.87929	5.479		1.06	0.67594	5.677		-1.46	0.05405	5.599		-1.3	0.19602	5.558
Pa_4_8950	-1.19	0.01339	9.545		-1.19	0.02035	9.544		-1.17	0.00074	9.816		-1.46	0	9.659		-1.44	0	9.701
Pa_5_11860	1.04	0.88669	10.521		1.04	0.90891	10.331		1.05	0.88247	10.571		-1.46	0.27535	10.483		-1.46	0	10.419
Pa_5_12510	-1.39	0.00714	15.601		-1.39	0.05739	15.546		-1.27	0.00093	15.696		-1.46	0.02015	15.604		-1.33	1e-05	15.629
Pa_5_13030	-1.23	0.13849	8.382		-1.23	0.2171	8.321		1.19	0.00668	8.515		-1.46	0.00438	8.462		-1	0.99448	8.37
Pa_5_3300	-1.02	0.9028	9.511		-1.02	0.92472	9.575		2.73	0	9.56	1	-1.46	0.01003	9.8		1.9	0	9.335
Pa_5_3680	-1.05	0.74896	8.956		-1.05	0.81225	8.861		-1.22	0.1242	8.878		-1.46	0.00125	8.889		-1.71	0.00164	8.85
Pa_5_5090	-1.2	0.74661	4.125		-1.2	0.73485	4.08		1.34	0.45543	4.238		-1.46	0.23804	4.169		1.11	0.87527	4.149
Pa_6_10390	1.05	0.61116	11.116		1.05	0.42967	11.19		1.52	1e-05	11.257		-1.46	2e-05	11.357		-1	0.98024	11.087
Pa_6_11330	-1.18	0.18337	9.135		-1.18	0.31311	9.155		1.28	0.00052	9.218		-1.46	0.01039	9.255		1.04	0.66309	9.118
Pa_6_11540	-1.11	0.78399	5.363		-1.11	0.81861	5.312		1.21	0.1177	5.639		-1.46	0.15067	5.505		-1.09	0.7588	5.447
Pa_6_1970	-1.73	0.00154	7.609		-1.73	0.01086	7.478		1.04	0.64057	7.653		-1.46	0.02781	7.504		1.23	0.10287	7.627
Pa_6_7800	-1.73	0	10.47		-1.73	2e-05	10.419		-1.1	0.05643	10.436		-1.46	0.00017	10.345		1.08	0.3248	10.51
Pa_6_8260	-1.32	0.00384	11.556		-1.32	0.01892	11.559		-1	0.98127	11.684		-1.46	0.0013	11.608		-1.11	0.01436	11.634
Pa_6_850	-1.47	0.10458	5.803		-1.47	0.11496	5.433		1.2	0.26158	5.561		-1.46	0.01261	5.48		1.2	0.49432	5.515
Pa_6_9500	-1.28	0.00077	11.234		-1.28	0.00882	11.196		1.11	0.00754	11.332		-1.46	1e-05	11.283		-1.02	0.7588	11.246
Pa_7_1460	-1.34	0.00062	10.831		-1.34	0.00416	10.816		-1.09	0.01369	11.069		-1.46	6e-05	10.915		-1.19	0.00035	10.97
Pa_7_1650	-1.29	0.00981	11.38		-1.29	0.03579	11.337		1.18	0.00015	11.426		-1.46	0.00054	11.392		1.04	0.59052	11.373
Pa_7_4290	-1.18	0.23444	9.795		-1.18	0.35588	9.773		1.66	0	9.88		-1.46	0.02271	9.918		1.34	2e-05	9.734
Pa_7_4300	-1.47	0.00196	8.564		-1.47	0.01537	8.474		1.12	0.01761	8.737		-1.46	0.00349	8.603		1.12	0.20656	8.603
Pa_7_7100	-1.27	0.0028	11.271		-1.27	0.01378	11.21		1.33	0.00013	11.214		-1.46	2e-05	11.275		1.16	0.08414	11.149
Pa_7_7380	-1.31	2e-05	12.353		-1.31	0.00116	12.328		1.02	0.47774	12.52		-1.46	0	12.412		-1.09	0.08013	12.437
Pa_7_8500	-1.11	0.47485	7.901		-1.11	0.56787	7.771		-1.08	0.3624	7.736		-1.46	0.00029	7.793		-1.42	0.01854	7.714
Pa_7_8830	-1.42	0.00014	9.275		-1.42	0.00391	9.191		-1	0.95783	9.426		-1.46	8e-05	9.265		-1.03	0.78	9.352
Pa_1_11060	-1.3	0.01184	17.39		-1.3	0.04948	17.384		1.02	0.76399	17.219		-1.45	0.00188	17.342		-1.09	0.22528	17.263
Pa_1_13370	-1.45	3e-05	14.158		-1.45	0.00336	14.123		1.08	0.01408	14.225		-1.45	0.00075	14.193		1.09	0.09546	14.156
Pa_1_18978	-1.55	0.00445	8.644		-1.55	0.04073	8.574		1.31	0.0098	8.624		-1.45	0.04468	8.595		1.4	0.00916	8.603
Pa_1_20080	-1.38	0.0008	15.604		-1.38	0.00252	15.526		-1.03	0.67763	15.312		-1.45	1e-05	15.437		-1.09	0.39194	15.406
Pa_1_4100	-1.24	0.04145	8.771		-1.24	0.1229	8.715		1.02	0.72937	8.795		-1.45	0.00021	8.76		-1.15	0.20656	8.751
Pa_1_4520	-1.11	0.26111	8.928		-1.11	0.28769	8.878		1.15	0.01521	9.015		-1.45	0	8.988		-1.13	0.1617	8.906
Pa_1_4550	-1.23	0.00056	9.818		-1.23	0.00643	9.741		1.01	0.89026	9.974		-1.45	0	9.854		-1.17	0.01665	9.861
Pa_1_9940	-1.36	0.00056	13.473		-1.36	0.01256	13.421		1.13	0.00266	13.599		-1.45	0.00081	13.534		1.06	0.32043	13.487
Pa_2_11770	-1.57	2e-05	13.773		-1.57	0.00037	13.703		-1.06	0.49169	13.668		-1.45	0.00066	13.648		1.02	0.88869	13.724
Pa_2_12860	-1.22	0.02201	12.12		-1.22	0.0558	12.08		1.18	1e-05	12.175		-1.45	0.0003	12.159		-1	0.91902	12.096
Pa_2_13550	-1.39	0.00706	10.036		-1.39	0.04991	9.935		1.15	0.00212	10.168		-1.45	0.01335	10.047		1.1	0.06803	10.06
Pa_2_1790	-1.44	0.00066	9.618		-1.44	0.0038	9.567		-1.08	0.10161	9.936		-1.45	0	9.717		-1.09	0.46708	9.787
Pa_2_4340	-1.28	0.03732	11.78		-1.28	0.06251	11.736		2.72	0	11.462	1	-1.45	0.00079	11.76		2.39	0	11.447	1
Pa_2_4850	-1.91	0.00142	8.037		-1.91	0.02001	8.032		-1.28	0.22988	8.268		-1.45	0.21358	8.015		1.03	0.86453	8.285
Pa_2_6440	1.08	0.78324	7.107		1.08	0.78635	7.092		1.02	0.87399	6.993		-1.45	0.05721	7.125		-1.54	0.00212	6.956
Pa_2_7090	-1.35	0.01216	11.587		-1.35	0.06639	11.628		1.06	0.06382	11.87		-1.45	0.01336	11.736		-1.01	0.85946	11.753
Pa_2_8420	-1.37	0.0001	13.009		-1.37	0.00251	12.966		1.16	0.07541	13.077		-1.45	0.00015	13.046		1.09	0.34953	12.997
Pa_3_2180	1.35	0.0532	8.245		1.35	0.11557	8.345		2.87	0	8.4	1	-1.45	0.05098	8.652		1.47	0.00296	8.093
Pa_3_2940	-1.12	0.07172	11.221		-1.12	0.09401	11.182		1.14	0.0003	11.48		-1.45	0	11.475		-1.13	0.04878	11.187
Pa_3_6590	-1.17	0.03773	12.102		-1.17	0.07234	12.109		-1	0.93665	12.069		-1.45	0	12.098		-1.25	0.00587	12.079
Pa_4_3550	-1.31	0.00021	10.012		-1.31	0.00281	9.905		-1.04	0.48481	10.087		-1.45	1e-05	9.987		-1.14	0.01988	10.005
Pa_4_4090	1.14	0.22523	12.742		1.14	0.16147	12.745		1.5	0	12.744		-1.45	2e-05	12.888		-1.1	0.21153	12.601
Pa_4_6120	-1.19	0.05921	13.981		-1.19	0.07461	13.922		-1.1	0.06846	14.193		-1.45	0	14.067		-1.34	0.0016	14.051
Pa_4_8930	-1.04	0.66695	8.89		-1.04	0.64789	8.864		-1.18	0.00605	8.899		-1.45	0	8.885		-1.64	0	8.877
Pa_5_10010	-1.63	0.00027	7.463		-1.63	0.00323	7.297		1.28	0.00522	7.434		-1.45	0.00673	7.333		1.44	0.00084	7.398
Pa_5_10420	-1.12	0.41234	11.726		-1.12	0.4646	11.729		1.26	0.01087	11.898		-1.45	0.00463	11.88		-1.03	0.80632	11.751
Pa_5_10430	-1.27	0.01129	9.275		-1.27	0.06166	9.261		1.24	0.27751	9.542		-1.45	0.00186	9.442		1.08	0.74452	9.361
Pa_5_10870	-1.32	0.01178	8.149		-1.32	0.00775	7.957		1.11	0.29209	7.801		-1.45	0.00126	7.907		1.01	0.91188	7.855
Pa_5_11190	-1.27	0.01579	12.198		-1.27	0.08115	12.112		-1.92	0	12.653		-1.45	0.01304	12.217		-2.18	0	12.547	1
Pa_5_11720	1.05	0.65075	11.643		1.05	0.64803	11.727		1.6	3e-05	11.792		-1.45	0.00079	11.902		1.05	0.63423	11.623
Pa_5_12820	-1.18	0.05814	10.793		-1.18	0.1527	10.789		1.52	0	10.669		-1.45	0.00063	10.82		1.24	0.00017	10.637
Pa_5_13040	-1.4	0.00023	9.689		-1.4	0.00638	9.6		1.08	0.11374	9.725		-1.45	0.00043	9.645		1.05	0.57873	9.68
Pa_5_3140	-1.33	0.02666	11.962		-1.33	0.07917	11.919		1.18	6e-05	12.123		-1.45	0.0129	12.029		1.09	0.11275	12.013
Pa_5_3230	-1.19	0.00344	13.411		-1.19	0.01512	13.421		1.18	2e-05	13.396		-1.45	0	13.462		-1.03	0.60496	13.357
Pa_5_4440	-1.18	0.04654	8.824		-1.18	0.12012	8.748		-1.01	0.91791	8.861		-1.45	6e-05	8.81		-1.24	0.00319	8.799
Pa_5_5230	-1.35	0.00064	13.405		-1.35	0.01577	13.356		1.07	0.01279	13.416		-1.45	0.00087	13.376		-1	0.98702	13.395
Pa_5_9510	-1.01	0.93954	8.435		-1.01	0.93825	8.444		1.06	0.30238	8.502		-1.45	0	8.5		-1.35	0.00036	8.446
Pa_6_260	-1.3	0.0204	8.094		-1.3	0.05993	8.049		1.28	3e-05	8.14		-1.45	0.00042	8.16		1.14	0.19555	8.027
Pa_6_4990	-1.44	1e-05	15.365		-1.44	0.00025	15.315		-1.12	0.002	15.451		-1.45	0	15.365		-1.13	0.10334	15.398
Pa_7_1190	-1.31	0.0003	13.224		-1.31	0.00893	13.183		1.24	0.00014	13.261		-1.45	0.00022	13.259		1.12	0.03043	13.185
Pa_7_4150	-1.27	0.32103	6.305		-1.27	0.42819	6.224		-1.1	0.5515	6.055		-1.45	0.15608	6.152		-1.26	0.1937	6.127
Pa_7_6840	-1.03	0.8335	7.31		-1.03	0.83962	7.224		-1.05	0.55135	7.33		-1.45	0.00056	7.307		-1.47	6e-05	7.247
Pa_7_8890	-1.08	0.41864	8.182		-1.08	0.45409	8.198		-1.23	0.00123	8.493		-1.45	1e-05	8.339		-1.65	0	8.352
Pa_0_1130	-2.37	0.00081	5.908		-2.37	0.01255	5.75		1.03	0.89749	6.037		-1.44	0.22064	5.767		1.7	0.0239	6.02
Pa_0_240	1.03	0.91954	12.436		1.03	0.92098	12.508		2.73	0	12.423	1	-1.44	0.09165	12.728		1.84	8e-05	12.203
Pa_0_610	-1.08	0.69448	10.554		-1.08	0.76821	10.738		2.21	0.00077	10.686	1	-1.44	0.1906	10.896		1.65	1e-05	10.528
Pa_1_13320	-1.18	0.0084	12.006		-1.18	0.05249	12.011		1.06	0.05951	12.014		-1.44	1e-05	12.042		-1.15	0.00823	11.982
Pa_1_14060	-1.22	0.02154	13.522		-1.22	0.08454	13.477		1.22	0	13.577		-1.44	0.00073	13.575		1.03	0.4959	13.479
Pa_1_14960	-1.21	0.19089	6.714		-1.21	0.22902	6.687		-1	0.9904	7.138		-1.44	0.01544	6.855		-1.19	0.19244	6.969
Pa_1_16390	-1.57	0.00034	12.522		-1.57	0.0004	12.462		-1.32	1e-05	12.555		-1.44	1e-05	12.406		-1.21	0.06521	12.61
Pa_1_19250	-1.08	0.1965	12.343		-1.08	0.22764	12.311		1.13	0.0014	12.29		-1.44	0	12.327		-1.18	8e-05	12.273
Pa_1_2010	-1.42	0.01594	10.438		-1.42	0.02393	10.348		-1.29	0.0003	10.797		-1.44	0.00029	10.501		-1.3	0.04826	10.643
Pa_1_2290	-1.13	0.10524	9.447		-1.13	0.18068	9.4		-1.06	0.21166	9.354		-1.44	3e-05	9.363		-1.35	1e-05	9.39
Pa_1_23030	-1.22	0.0004	11.987		-1.22	0.00851	11.945		1.08	0.02151	12.014		-1.44	0	11.997		-1.09	0.0797	11.962
Pa_1_400	-1.12	0.2627	9.395		-1.12	0.28381	9.406		-1.24	0.01394	9.645		-1.44	0.00111	9.451		-1.6	0	9.6
Pa_1_50	-1.13	0.4089	9.794		-1.13	0.55265	9.734		1.29	0.00096	9.978		-1.44	0.04097	9.911		1.01	0.93079	9.806
Pa_1_5300	-1.33	0.0006	9.821		-1.33	0.00831	9.685		1.02	0.7315	10.086		-1.44	3e-05	9.858		-1.07	0.43746	9.914
Pa_1_620	-1.09	0.37015	10.855		-1.09	0.50603	10.884		2.1	0	10.847	1	-1.44	0.00178	11.073		1.59	0	10.66
Pa_1_7220	-1.13	0.3562	8.246		-1.13	0.46843	8.118		-1.12	0.11361	8.456		-1.44	0.00052	8.322		-1.43	0.00713	8.252
Pa_1_9020	-1.3	0.00033	11.175		-1.3	0.00979	11.08		1.13	3e-05	11.288		-1.44	3e-05	11.194		1.02	0.76975	11.174
Pa_2_10550	-1.29	0.00401	12.804		-1.29	0.02883	12.769		1.06	0.0866	12.9		-1.44	0.00059	12.84		-1.06	0.22886	12.829
Pa_2_1080	-1.02	0.88397	9.167		-1.02	0.88238	9.066		-1.06	0.41018	9.023		-1.44	1e-05	9.063		-1.5	0	9.027
Pa_2_1100	1.13	0.69775	5.205		1.13	0.60561	5.079		-1.32	0.03985	5.448		-1.44	0.02474	5.311		-2.15	4e-05	5.216	1
Pa_2_12020	-1.17	0.02721	11.74		-1.17	0.04729	11.695		1.31	0	11.69		-1.44	0	11.745		1.07	0.3574	11.64
Pa_2_2200	1.04	0.56882	9.62		1.04	0.62779	9.639		1.19	0.00054	9.761		-1.44	0	9.707		-1.27	9e-05	9.694
Pa_2_3440	-1.08	0.91207	4.452		-1.08	0.92603	4.383		-1.26	0.50139	4.163		-1.44	0.51636	4.304		-1.69	0.19769	4.241
Pa_2_4300	-1.38	0.00015	11.613		-1.38	0.00217	11.512		1.22	0.00242	11.695		-1.44	8e-05	11.644		1.17	0.03812	11.568
Pa_2_520	-1.24	0.73503	4.038		-1.24	0.75569	4.187		1.07	0.91765	4.675		-1.44	0.59133	4.363		-1.08	0.89171	4.509
Pa_2_5600	-1.13	0.08766	10.595		-1.13	0.1434	10.557		-1.01	0.77559	10.67		-1.44	0	10.618		-1.29	5e-05	10.609
Pa_2_7060	-1.36	0.00705	8.083		-1.36	0.03243	8.053		1.11	0.0503	8.236		-1.44	0.00321	8.122		1.05	0.63209	8.167
Pa_2_7330	-1.27	0.05066	12.324		-1.27	0.08921	12.297		1.12	0.15054	12.45		-1.44	0.01119	12.39		-1.02	0.73975	12.358
Pa_2_7710	-1.29	0.01821	7.614		-1.29	0.01726	7.567		-1.1	0.24526	7.947		-1.44	0.00035	7.732		-1.23	0.0241	7.783
Pa_2_7760	-1.34	0.00779	11.631		-1.34	0.06099	11.541		1.27	0	11.553		-1.44	0.00665	11.569		1.18	0.02305	11.524
Pa_3_11430	-1.34	0.00034	10.642		-1.34	0.00096	10.553		-1.07	0.17554	10.835		-1.44	0	10.633		-1.15	0.05984	10.757
Pa_3_5920	-1.05	0.70158	13.412		-1.05	0.71437	13.432		1.1	0.02132	13.643		-1.44	8e-05	13.567		-1.25	0.00035	13.509
Pa_3_6140	-1.16	0.03207	13.747		-1.16	0.12484	13.736		1.39	0	13.854		-1.44	0	13.893		1.13	0.10287	13.696
Pa_3_8280	-1.27	0.00033	12.769		-1.27	0.01013	12.743		1.07	0.00427	12.794		-1.44	3e-05	12.776		-1.06	0.21381	12.761
Pa_4_1970	-1.17	0.10132	11.28		-1.17	0.19016	11.231		1.03	0.48948	11.461		-1.44	0.00187	11.338		-1.19	2e-05	11.354
Pa_4_2350	-1.32	0.00206	13.871		-1.32	0.02846	13.836		1.04	0.17358	13.998		-1.44	0.00161	13.928		-1.05	0.31159	13.907
Pa_4_2440	-1.24	0.0003	10.992		-1.24	0.00298	10.946		1.05	0.29272	11.108		-1.44	0	11.037		-1.11	0.02458	11.017
Pa_4_340	-1.24	0.45686	6.038		-1.24	0.58803	6.075		2.12	0.03196	5.931		-1.44	0.28371	6.152		1.82	0.10254	5.855
Pa_4_4170	-1.22	0.02991	9.513		-1.22	0.09259	9.456		1.38	0	9.548		-1.44	0.00139	9.557		1.17	0.01028	9.447
Pa_4_6170	-1.12	0.54973	6.765		-1.12	0.64764	6.731		1.05	0.64641	6.984		-1.44	0.03867	6.898		-1.22	0.15542	6.817
Pa_4_6400	-1.25	0.02948	11.812		-1.25	0.10583	11.769		1.09	0.00254	11.902		-1.44	8e-05	11.838		-1.05	0.68889	11.832
Pa_4_6530	1.16	0.74719	4.944		1.16	0.76709	4.989		1.46	0.13193	4.864		-1.44	0.34505	5.032		-1.14	0.68383	4.82
Pa_5_11900	-1.28	0.00054	10.431		-1.28	0.01217	10.386		1.07	0.07285	10.363		-1.44	7e-05	10.386		-1.05	0.3957	10.363
Pa_5_12150	1.34	0.34555	5.109		1.34	0.4004	5.153		1.83	2e-05	5.368		-1.44	0.11469	5.49		-1.05	0.87912	5.031
Pa_5_12440	-1.12	0.03474	13.613		-1.12	0.04814	13.654		1.32	0	13.823		-1.44	0	13.843		1.03	0.5752	13.634
Pa_5_1410	-1.57	0.00088	11.767		-1.57	0.01547	11.686		1.08	0.3123	11.913		-1.44	0.00061	11.761		1.18	0.35463	11.838
Pa_5_4100	-1.51	0.17626	5.17		-1.51	0.09449	5.045		1.24	0.5061	5.25		-1.44	0.14928	5.146		1.3	0.38937	5.146
Pa_5_770	1.35	0.42943	2.667		1.35	0.55456	2.741		1.12	0.8049	2.091		-1.44	0.22492	2.36		-1.75	0.29511	2.484
Pa_5_9500	-1.08	0.3846	12.001		-1.08	0.44654	12.017		1.04	0.30758	12.18		-1.44	4e-05	12.101		-1.28	0.00011	12.094
Pa_6_10410	-1.25	0.09754	7.219		-1.25	0.09579	7.188		1.06	0.49295	7.648		-1.44	0.00286	7.406		-1.09	0.43268	7.43
Pa_6_1260	-1.15	0.08386	13.407		-1.15	0.14267	13.367		-1.19	0.00098	13.38		-1.44	7e-05	13.406		-1.49	0	13.341
Pa_6_5210	-1.38	0.0029	8.773		-1.38	0.00926	8.71		1.02	0.76006	8.84		-1.44	0.00011	8.765		-1.01	0.92478	8.784
Pa_6_6940	-1.45	0.0003	9.381		-1.45	0.00675	9.356		1.11	0.07065	9.53		-1.44	0.00115	9.427		1.11	0.21064	9.458
Pa_6_7490	1.05	0.87991	5.386		1.05	0.89618	5.322		1.71	0.06743	5.335		-1.44	0.09933	5.413		1.13	0.77143	5.244
Pa_7_10250	-1.1	0.43545	9.571		-1.1	0.47732	9.561		-1.06	0.14769	9.853		-1.44	1e-05	9.714		-1.39	0.00158	9.7
Pa_7_1250	1.1	0.55718	7.865		1.1	0.60614	7.967		2.61	0	7.914	1	-1.44	0.00612	8.178		1.65	0	7.703
Pa_7_2780	-1.13	0.27404	11.974		-1.13	0.43887	11.889		-1.05	0.56806	12.036		-1.44	0.00038	12.035		-1.34	0.02245	11.89
Pa_7_3060	-1.8	3e-05	8.715		-1.8	0.00047	8.706		-1.33	0.00998	8.751		-1.44	0.00568	8.596		-1.07	0.66647	8.861
Pa_7_5520	-1.08	0.54773	8.199		-1.08	0.619	8.124		-1.46	0.00051	8.017		-1.44	0.0003	8.058		-1.94	4e-05	8.083
Pa_7_850	-1.18	0.08631	11.469		-1.18	0.22654	11.428		1.28	0	11.533		-1.44	0.00357	11.538		1.05	0.27511	11.423
Pa_0_1120	-1.56	0	9.577		-1.56	0.00013	9.498		-1.08	0.1767	9.593		-1.43	0.00015	9.462		1.01	0.90078	9.629
Pa_0_170	-1.29	0.08696	13.124		-1.29	0.22874	13.116		1.17	0.01134	13.176		-1.43	0.06186	13.186		1.06	0.38982	13.107
Pa_1_10130	-1.25	0.58872	5.216		-1.25	0.62134	5.212		-1.19	0.27152	5.39		-1.43	0.21259	5.263		-1.36	0.31391	5.339
Pa_1_16070	-1.32	0.00013	12.64		-1.32	0.00434	12.621		1.03	0.39904	12.86		-1.43	2e-05	12.752		-1.06	0.37232	12.73
Pa_1_16090	-1.36	0.13661	8.278		-1.36	0.29075	8.223		1.06	0.40411	8.27		-1.43	0.1489	8.235		1	0.9782	8.258
Pa_1_17230	-1.26	0.00562	10.571		-1.26	0.02573	10.508		1.19	0.00012	10.721		-1.43	3e-05	10.635		1.05	0.53098	10.596
Pa_1_17300	-1.17	0.07249	11.107		-1.17	0.15703	11.146		-1.02	0.77037	11.248		-1.43	0.00025	11.21		-1.25	0.00186	11.184
Pa_1_23090	-1.16	0.02366	12.47		-1.16	0.0356	12.368		1.16	0.00013	12.521		-1.43	0	12.465		-1.07	0.05421	12.427
Pa_1_24400	-1.26	0.00025	11.768		-1.26	0.00539	11.674		1.14	9e-05	11.719		-1.43	0	11.711		1.01	0.94171	11.683
Pa_1_350	1.95	0.07212	11.113		1.95	0.09158	11.535		4.37	0	11.566	1	-1.43	0.28848	12.036		1.56	0.14006	11.049
Pa_1_4230	-1.23	0.00381	11.065		-1.23	0.01431	11.008		-1.03	0.71012	11.205		-1.43	8e-05	11.088		-1.2	0.00019	11.125
Pa_2_14250	-1.41	0.07227	7.227		-1.41	0.07093	7.195		1.3	0.04711	7.028		-1.43	0.02466	7.144		1.29	0.13238	7.077
Pa_2_2120	-1.11	0.36429	8.592		-1.11	0.45312	8.575		1.03	0.63704	8.462		-1.43	0.00075	8.554		-1.25	0.00885	8.483
Pa_2_3840	-1.06	0.36107	13.535		-1.06	0.44068	13.491		-1.08	0.0053	13.485		-1.43	0	13.526		-1.46	0	13.451
Pa_2_4940	-1.36	0.49799	4.158		-1.36	0.44435	4.196		1.22	0.63258	4.22		-1.43	0.33166	4.265		1.16	0.74011	4.153
Pa_2_8220	-1.27	0.02613	12.364		-1.27	0.09946	12.3		1.07	0.06478	12.402		-1.43	0.0058	12.354		-1.06	0.31017	12.346
Pa_3_5505	1.08	0.87705	3.892		1.08	0.89849	3.938		1.28	0.50701	4.009		-1.43	0.41911	3.859		-1.21	0.66138	4.08
Pa_3_580	-1.56	7e-05	12.398		-1.56	0.00651	12.379		1.13	0.00568	12.423		-1.43	0.01325	12.393		1.24	1e-05	12.408
Pa_4_4100	-1.17	0.32721	12.524		-1.17	0.15883	12.452		-1.38	0	12.479		-1.43	8e-05	12.425		-1.68	0	12.506
Pa_4_4150	-1.34	0.01243	7.774		-1.34	0.03993	7.812		1.39	0.0002	7.599		-1.43	0.01524	7.782		1.31	0.0003	7.635
Pa_5_11790	-1.4	0.00391	9.343		-1.4	0.02569	9.259		1.53	0	9.209		-1.43	0.00877	9.275		1.5	0	9.193
Pa_5_12207	-1.1	0.83326	4.167		-1.1	0.85841	4.263		1.2	0.53986	4.297		-1.43	0.14569	4.407		-1.08	0.89382	4.153
Pa_5_40	-1.66	0	11.028		-1.66	1e-05	10.952		-1.02	0.81503	11.031		-1.43	0.00015	10.924		1.14	0.01697	11.059
Pa_5_4960	-1.14	0.01983	11.533		-1.14	0.05751	11.533		1.14	0.00292	11.594		-1.43	0	11.603		-1.1	0.09097	11.524
Pa_5_7300	-1.12	0.08596	10.333		-1.12	0.14527	10.278		1.26	0	10.425		-1.43	0	10.395		-1	0.95745	10.307
Pa_5_7630	-1.24	0.00766	12.91		-1.24	0.02393	12.87		-1.02	0.7406	12.947		-1.43	6e-05	12.911		-1.17	0.01004	12.905
Pa_5_9840	-1.18	0.06885	10.752		-1.18	0.18364	10.735		1.25	0	10.903		-1.43	0.00164	10.862		1.03	0.48342	10.772
Pa_6_10760	-1.28	0.04884	7.943		-1.28	0.08556	7.898		1.15	0.01326	8.092		-1.43	0.00116	7.989		1.03	0.8536	8.002
Pa_6_7480	-1.32	0.27048	6.012		-1.32	0.24036	5.947		1.08	0.47083	5.724		-1.43	0.01084	5.771		-1	0.99188	5.899
Pa_7_10510	-1.28	0.00206	11.882		-1.28	0.00934	11.849		-1.06	0.04483	11.948		-1.43	0	11.9		-1.18	0.04946	11.898
Pa_7_2040	-1.35	0.00332	10.073		-1.35	0.02636	10.015		1.09	0.06908	10.279		-1.43	0.00276	10.169		1.02	0.75905	10.129
Pa_7_2210	-1.15	0.13967	9.634		-1.15	0.19354	9.593		1	0.95255	9.861		-1.43	2e-05	9.744		-1.24	0.01757	9.705
Pa_7_3080	-1.39	0.02069	11.707		-1.39	0.08609	11.666		-1.19	0.0626	11.865		-1.43	0.06748	11.704		-1.22	1e-05	11.826
Pa_7_3310	-1.3	0.01155	10.781		-1.3	0.05704	10.674		1	0.98019	11.049		-1.43	0.00381	10.776		-1.1	0.04751	10.946
Pa_7_4790	-1.41	2e-05	11.664		-1.41	0.00036	11.61		1.06	0.32537	11.837		-1.43	0	11.712		1.05	0.64571	11.734
Pa_7_5870	-1.27	2e-05	13.022		-1.27	0.00199	12.991		-1.01	0.89032	13.081		-1.43	0	13.035		-1.14	0.00148	13.038
Pa_7_6680	-1.27	0.28945	6.638		-1.27	0.41258	6.549		1.17	0.16223	6.911		-1.43	0.04065	6.746		1.04	0.9082	6.715
Pa_0_1330	-1.28	0.00282	12.373		-1.28	0.03418	12.321		1.15	0.00013	12.421		-1.42	0.001	12.406		1.04	0.45245	12.334
Pa_0_650	-1.27	0.00966	11.417		-1.27	0.06336	11.385		1.11	0.00523	11.604		-1.42	0.00166	11.502		-1.01	0.8994	11.49
Pa_1_16420	-1.15	0.00403	13.602		-1.15	0.02115	13.607		1.03	0.39736	13.74		-1.42	0	13.712		-1.2	0	13.634
Pa_1_17880	-1.13	0.20813	8.497		-1.13	0.30719	8.421		1.13	0.02591	8.53		-1.42	0.00047	8.473		-1.11	0.18015	8.478
Pa_1_2180	-1.25	0.01106	10.093		-1.25	0.05243	10.021		1.1	0.00895	10.347		-1.42	0.00025	10.188		-1.04	0.64467	10.185
Pa_1_23354	-1.02	0.89175	8.419		-1.02	0.91105	8.49		1.48	0	8.577		-1.42	0.00122	8.652		1.06	0.46366	8.415
Pa_1_23810	-1.4	5e-05	11.288		-1.4	0.00242	11.232		-1.01	0.86194	11.455		-1.42	1e-05	11.334		-1.03	0.78573	11.352
Pa_1_23990	-1.44	5e-05	12.042		-1.44	0.00134	11.993		-1.02	0.66878	12.148		-1.42	2e-05	12.068		-1	0.99536	12.073
Pa_1_4070	-1.32	0.00027	14.628		-1.32	0.00759	14.584		1.18	0.00018	14.711		-1.42	0.00019	14.693		1.1	0.0769	14.602
Pa_1_4610	-1.41	0.00021	10.688		-1.41	0.00338	10.652		-1.03	0.4117	10.908		-1.42	0.0001	10.766		-1.04	0.64624	10.791
Pa_1_5560	-1.35	0.41232	5.053		-1.35	0.53106	4.869		-1.17	0.40028	5.298		-1.42	0.25836	5.122		-1.23	0.61515	5.045
Pa_1_5640	-1.57	0.00016	10.028		-1.57	0.00576	9.968		1.1	0.33758	10.165		-1.42	0.02588	10.037		1.22	0.00744	10.098
Pa_1_7450	-1.28	0.00034	11.791		-1.28	0.00379	11.716		-1.06	0.04756	11.852		-1.42	0	11.759		-1.17	0.01598	11.806
Pa_1_7500	-1.32	0.00246	12.618		-1.32	0.02793	12.556		1.09	0.02037	12.626		-1.42	0.00153	12.584		1.01	0.85506	12.599
Pa_1_8215	-1.16	0.71386	5.661		-1.16	0.79201	5.608		-1.37	0.07292	5.501		-1.42	0.39591	5.604		-1.67	0.04058	5.506
Pa_1_9430	-1.09	0.20911	12.244		-1.09	0.34045	12.207		1.07	0.02109	12.285		-1.42	0	12.285		-1.22	0.00406	12.205
Pa_2_1140	-1.28	0.00073	11.693		-1.28	0.01631	11.618		1.06	0.08246	11.683		-1.42	0.00016	11.65		-1.04	0.5143	11.647
Pa_2_1260	1.14	0.20372	11.442		1.14	0.11346	11.458		1.33	0	11.442		-1.42	0	11.54		-1.22	0.00502	11.36
Pa_2_12630	-1.26	0.00158	12.35		-1.26	0.00627	12.327		1.04	0.2128	12.493		-1.42	0	12.434		-1.08	0.29068	12.387
Pa_2_3520	-1.33	8e-05	12.474		-1.33	0.00133	12.473		1.12	0.00034	12.671		-1.42	0	12.62		1.05	0.50184	12.529
Pa_2_8200	-1.26	0.01544	8.584		-1.26	0.05584	8.544		-1.86	0	8.933		-1.42	0.00084	8.629		-2.1	0	8.838	1
Pa_2_8230	-1.52	0.00028	9.769		-1.52	0.00767	9.465		1.02	0.72139	9.578		-1.42	0.00983	9.474		1.08	0.13153	9.569
Pa_3_2130	-1.34	0.00413	11.634		-1.34	0.04302	11.492		-1.04	0.32372	11.802		-1.42	0.00556	11.62		-1.1	0.17433	11.67
Pa_3_5430	-1.09	0.61934	7.252		-1.09	0.69069	7.176		-1.4	0.0006	7.261		-1.42	0.00191	7.226		-1.83	0.00037	7.211
Pa_3_7430	-1.35	0.00131	10.844		-1.35	0.01779	10.743		1.08	0.03878	11.078		-1.42	0.00238	10.889		1.02	0.62351	10.936
Pa_3_750	-1.37	0.00226	10.701		-1.37	0.0263	10.66		1.1	0.02677	10.878		-1.42	0.00708	10.77		1.07	0.31943	10.756
Pa_3_7680	-1.3	1e-05	11.333		-1.3	0.00062	11.303		-1.09	0.05606	11.252		-1.42	0	11.248		-1.19	0.00087	11.305
Pa_3_7775	-1.08	0.54211	9.501		-1.08	0.56011	9.426		-1.65	0	9.557		-1.42	2e-05	9.421		-2.17	0	9.562	1
Pa_4_2260	1.14	0.07325	12.644		1.14	0.1506	12.724		2.35	0	12.945	1	-1.42	1e-05	13.058		1.46	0	12.618
Pa_4_3580	-1.2	0.00575	11.634		-1.2	0.0396	11.633		1.1	0.00831	11.778		-1.42	6e-05	11.742		-1.07	0.14661	11.66
Pa_4_5410	-1.26	0.00233	11.662		-1.26	0.02637	11.647		1.39	0	11.662		-1.42	0.00096	11.683		1.22	1e-05	11.626
Pa_4_7990	-1.15	0.05318	10.933		-1.15	0.12272	10.877		1.11	0.00588	10.989		-1.42	5e-05	10.937		-1.11	0.02469	10.932
Pa_4_8420	1.01	0.93305	6.997		1.01	0.94323	6.958		1.38	0.00058	7.068		-1.42	0.00529	7.086		-1.05	0.73748	6.94
Pa_5_1010	-1.17	0.09461	9.302		-1.17	0.169	9.235		1.13	0.07627	9.333		-1.42	3e-05	9.289		-1.07	0.56775	9.278
Pa_5_10533	-1.28	0.52436	2.718		-1.28	0.53029	2.813		-1.08	0.81974	2.106		-1.42	0.31311	2.532		-1.2	0.56263	2.386
Pa_5_10670	-1.15	0.36545	6.722		-1.15	0.37213	6.694		1.31	0.04347	6.685		-1.42	0.00819	6.76		1.06	0.75582	6.621
Pa_5_11610	-1.27	0.01786	11.719		-1.27	0.01635	11.699		1.12	0.08961	11.951		-1.42	1e-05	11.866		-1	0.99814	11.784
Pa_5_1270	-1.27	0.00054	11.005		-1.27	0.00786	11.012		1.32	0.00026	11.133		-1.42	0.00013	11.134		1.18	0.01672	11.011
Pa_5_1450	-1.06	0.70952	9.19		-1.06	0.77057	9.143		1.02	0.89099	8.84		-1.42	0.02881	9.021		-1.32	0.00061	8.963
Pa_5_1800	-1.49	0	10.692		-1.49	0.00085	10.617		1.09	0.11529	10.701		-1.42	0.00093	10.608		1.14	0.01174	10.712
Pa_5_4190	-1.37	0.01394	7.153		-1.37	0.01652	7.06		-1.02	0.85432	7.345		-1.42	0.00057	7.18		-1.05	0.71532	7.223
Pa_5_7770	-1.18	0.15801	10.347		-1.18	0.28023	10.22		1.27	0.00026	10.25		-1.42	0.00043	10.308		1.06	0.72564	10.162
Pa_5_8550	1.29	0.09	13.244		1.29	0.0716	13.203		1.05	0.43875	13.188		-1.42	0.00434	13.342		-1.74	0	13.048
Pa_5_8710	1.17	0.32157	7.65		1.17	0.37522	7.624		1.04	0.63401	7.471		-1.42	0.00106	7.582		-1.59	0.00278	7.513
Pa_5_9450	-1.11	0.42015	7.521		-1.11	0.52288	7.47		1.08	0.35254	7.634		-1.42	0.00524	7.581		-1.19	0.07904	7.522
Pa_6_10100	1.2	0.16359	8.062		1.2	0.24679	8.019		1.96	0	8.153		-1.42	0.02864	8.352		1.15	0.2219	7.82
Pa_6_11700	-1.09	0.33106	10.223		-1.09	0.44068	10.224		-1.03	0.45328	10.232		-1.42	2e-05	10.262		-1.34	7e-05	10.195
Pa_6_200	1.02	0.89629	8.265		1.02	0.91137	8.26		1	0.97868	8.206		-1.42	0.00015	8.271		-1.44	5e-05	8.194
Pa_6_4700	1.11	0.56587	6.514		1.11	0.63097	6.429		-1.13	0.30506	6.795		-1.42	0.00484	6.61		-1.79	0.0022	6.613
Pa_6_5500	1.31	0.37353	5.228		1.31	0.41365	5.147		1	0.99611	5.01		-1.42	0.06928	5.195		-1.85	0.08955	4.962
Pa_6_5740	-1.28	0.00358	14.917		-1.28	0.02274	14.856		1.03	0.59378	15.013		-1.42	0.00078	14.961		-1.07	0.18763	14.907
Pa_6_6430	-1.24	0.02867	9.973		-1.24	0.09356	9.944		1.08	0.15519	10.253		-1.42	0.00305	10.132		-1.06	0.44642	10.065
Pa_6_7440	1.41	0.12942	2.898		1.41	0.20557	2.97		1.1	0.78123	2.255		-1.42	0.23407	2.619		-1.83	0.0121	2.607
Pa_6_8620	-1.17	0.10583	8.592		-1.17	0.21017	8.48		1.42	0	8.564		-1.42	0.00127	8.575		1.18	0.06239	8.469
Pa_7_1760	-1.11	0.79592	5.102		-1.11	0.77418	5.13		-1.1	0.64765	5.177		-1.42	0.17566	5.209		-1.42	0.12412	5.098
Pa_7_3720	-1.45	0.00042	11.21		-1.45	0.0098	10.887		1.12	0.00644	10.974		-1.42	0.00475	10.91		1.13	0.01945	10.951
Pa_7_5150	-1.19	0.01002	11.893		-1.19	0.02895	11.85		1.15	0.00031	11.981		-1.42	0	11.938		-1.04	0.60098	11.894
Pa_7_555	-1.25	0.41262	5.65		-1.25	0.5444	5.529		1.44	0.06029	5.686		-1.42	0.0972	5.734		1.27	0.50184	5.481
Pa_7_5600	-1.2	0.32844	6.984		-1.2	0.33013	6.912		-1.06	0.66723	6.839		-1.42	0.01468	6.846		-1.25	0.12614	6.903
Pa_7_7030	-1.14	0.03633	11.698		-1.14	0.09579	11.651		1.1	0.03126	11.68		-1.42	0	11.704		-1.13	0.09618	11.627
Pa_7_8580	-1.06	0.91391	3.298		-1.06	0.92532	3.435		-1.2	0.64839	3.716		-1.42	0.4476	3.657		-1.61	0.15628	3.501
Pa_7_980	-1.19	0.65606	3.93		-1.19	0.65792	3.841		-1.15	0.68379	4.343		-1.42	0.30139	4.035		-1.36	0.31703	4.143
Pa_0_1100	-1.32	0.00815	7.439		-1.32	0.01428	7.341		-1.02	0.81718	7.653		-1.41	0.00026	7.433		-1.09	0.46917	7.562
Pa_1_10200	-1.45	7e-05	15.265		-1.45	0.00113	15.207		1.01	0.94029	15.344		-1.41	0.00046	15.287		1.04	0.70802	15.267
Pa_1_10760	-1.1	0.64575	6.849		-1.1	0.70901	6.833		-1.18	0.13844	7.1		-1.41	0.02522	6.988		-1.51	0.02568	6.944
Pa_1_12950	-1.2	0.02052	9.314		-1.2	0.04948	9.305		1.03	0.6065	9.249		-1.41	0	9.294		-1.15	0.07839	9.26
Pa_1_14840	-1.05	0.52589	11.34		-1.05	0.54354	11.34		-1.01	0.93103	11.315		-1.41	0	11.345		-1.35	6e-05	11.31
Pa_1_15190	-1.24	0.07319	9.48		-1.24	0.18865	9.417		1.23	0.00125	9.552		-1.41	0.01249	9.498		1.08	0.44163	9.471
Pa_1_15620	-1.38	0.00137	12.514		-1.38	0.01764	12.444		-1.02	0.80155	12.753		-1.41	0.00525	12.577		-1.03	0.6239	12.62
Pa_1_18250	-1.47	0.00219	10.616		-1.47	0.01732	10.542		1.1	0.06363	10.73		-1.41	0.00364	10.633		1.14	0.24691	10.64
Pa_1_22410	-1.4	0.00016	10.478		-1.4	0.00205	10.422		-1.08	0.04811	10.732		-1.41	0.00017	10.511		-1.09	0.22644	10.61
Pa_1_24660	-1.24	0.00658	12.954		-1.24	0.0148	12.983		1.03	0.77636	13.094		-1.41	2e-05	13.051		-1.11	0.25754	13.013
Pa_1_4370	-1.17	0.05456	12.599		-1.17	0.08589	12.51		1.02	0.48404	12.671		-1.41	6e-05	12.596		-1.17	0.00271	12.582
Pa_1_5290	-1.24	0.00977	11.73		-1.24	0.03291	11.636		-1.04	0.61016	12.107		-1.41	0	11.865		-1.19	0.11445	11.86
Pa_1_6810	-1.27	0.0001	10.733		-1.27	0.00143	10.666		1.2	0.00162	10.616		-1.41	1e-05	10.668		1.07	0.21535	10.621
Pa_1_7830	-1.29	0.00013	13.39		-1.29	0.00131	13.379		-1.07	0.02272	13.792		-1.41	0	13.615		-1.17	0.01333	13.563
Pa_2_10050	-1.6	0.00112	11.913		-1.6	0.00226	11.867		-1.01	0.88661	12.294		-1.41	0.00103	12.069		1.12	0.29337	12.092
Pa_2_10800	-1.15	0.0087	11.732		-1.15	0.00796	11.69		1.06	0.03608	11.874		-1.41	0	11.81		-1.15	0.00085	11.754
Pa_2_14240	-1.09	0.50693	8.706		-1.09	0.61216	8.68		1.03	0.67535	8.773		-1.41	0.00388	8.736		-1.25	0.05005	8.716
Pa_2_1705	-1.26	0.0063	12.394		-1.26	0.04851	12.37		1.07	0.0194	12.556		-1.41	0.00102	12.475		-1.05	0.40929	12.451
Pa_2_2470	-1.2	0.01849	11.671		-1.2	0.08795	11.607		1.18	0.00048	11.706		-1.41	4e-05	11.684		-1	0.97478	11.627
Pa_3_10210	-1.26	0.00082	10.84		-1.26	0.00441	10.79		1.15	0.00219	10.884		-1.41	0	10.863		1.02	0.77407	10.812
Pa_3_10250	-1.24	0.03108	12.235		-1.24	0.04232	12.177		1.07	0.00695	12.424		-1.41	0.00021	12.325		-1.06	0.30581	12.276
Pa_3_1090	-1.41	0.00103	9.774		-1.41	0.01701	9.646		1.31	0	9.641		-1.41	0.00728	9.669		1.31	1e-05	9.618
Pa_3_2270	-1.28	0.00206	10.285		-1.28	0.01072	10.237		-1.15	0.00259	10.418		-1.41	0	10.3		-1.27	0.0045	10.355
Pa_3_235	-1.33	0.026	8.879		-1.33	0.05032	8.849		1.38	0.00492	8.888		-1.41	0.00426	8.905		1.31	0.05492	8.832
Pa_3_3520	-1.09	0.57067	7.937		-1.09	0.60711	7.872		1.04	0.7406	7.886		-1.41	0.00508	7.863		-1.24	0.06792	7.895
Pa_3_385	1.03	0.89303	10.914		1.03	0.91795	10.99		2.83	0	10.639	1	-1.41	0.09673	11.049		1.95	0	10.58
Pa_3_3920	-1.19	0.0061	12.395		-1.19	0.03365	12.327		-1.4	0	12.297		-1.41	0	12.298		-1.66	0	12.326
Pa_3_4560	-1.18	0.33384	6.435		-1.18	0.42336	6.374		-1.01	0.88619	6.476		-1.41	0.0275	6.424		-1.22	0.0761	6.427
Pa_3_5895	-1.35	0.361	5.582		-1.35	0.48202	5.457		1.06	0.86885	5.762		-1.41	0.37723	5.579		1.02	0.96107	5.644
Pa_3_7950	-1.15	0.03199	13.973		-1.15	0.0825	13.962		1.15	0.00036	13.931		-1.41	7e-05	14.006		-1.06	0.11117	13.888
Pa_3_9040	-1.24	0.02393	11.177		-1.24	0.09619	11.136		1.25	3e-05	11.235		-1.41	0.00146	11.242		1.1	0.24696	11.129
Pa_4_1270	-1.41	0.00239	9.107		-1.41	0.01198	9.066		-1.03	0.61242	9.32		-1.41	0.00328	9.164		-1.03	0.70603	9.225
Pa_4_2630	-1.24	0.00957	11.767		-1.24	0.00662	11.671		1.02	0.58604	12.044		-1.41	0	11.856		-1.12	0.01889	11.859
Pa_4_410	-1.22	0.00029	13.486		-1.22	0.00209	13.445		1.05	0.32764	13.527		-1.41	0	13.509		-1.1	0.00313	13.464
Pa_4_7510	-1.14	0.14277	11.175		-1.14	0.08586	11.152		1.13	0.00987	11.06		-1.41	0	11.109		-1.1	0.19255	11.102
Pa_4_7540	-1.38	5e-05	11.841		-1.38	0.00118	11.768		1.01	0.9351	11.814		-1.41	6e-05	11.777		-1.02	0.8112	11.804
Pa_4_9180	-1.29	0.00115	10.213		-1.29	0.00854	10.049		-1.11	0.00603	10.326		-1.41	4e-05	10.166		-1.21	0.00093	10.211
Pa_4_9650	-1.24	0.0018	12.94		-1.24	0.01391	12.908		-1	0.98839	13.078		-1.41	0	13.01		-1.14	0.08969	12.976
Pa_5_10920	-1.54	0.25137	5.84		-1.54	0.18566	5.696		1.16	0.46061	5.636		-1.41	0.19516	5.679		1.26	0.35383	5.653
Pa_5_11630	-1.87	0	8.977		-1.87	2e-05	8.881		1.04	0.85894	8.856		-1.41	0.00631	8.765		1.37	0.04023	8.972
Pa_5_11660	-1.31	0.1038	7.227		-1.31	0.12636	7.158		-1.17	0.0615	7.465		-1.41	0.01593	7.271		-1.26	0.05545	7.352
Pa_5_12880	-1.36	0.00553	9.638		-1.36	0.00877	9.555		1.12	0.27055	9.306		-1.41	0.00055	9.463		1.08	0.55535	9.393
Pa_5_12908	-1.29	0.45869	5.981		-1.29	0.6031	5.867		1.19	0.07231	6.163		-1.41	0.07379	6.061		1.09	0.86185	5.97
Pa_5_13072	-1.33	0.00029	9.656		-1.33	0.00152	9.608		-1	0.96296	9.554		-1.41	0	9.577		-1.06	0.50242	9.584
Pa_5_1350	-1.32	0.03488	7.992		-1.32	0.03268	7.938		-1.05	0.44976	8.159		-1.41	0.00149	8.02		-1.13	0.22735	8.077
Pa_5_1507	1.39	0.26941	2.894		1.39	0.2912	2.954		1.78	0.01986	2.534		-1.41	0.17777	2.619		-1.1	0.77894	2.858
Pa_5_1790	-1.35	0.00206	10.793		-1.35	0.02581	10.732		2.39	0	10.614	1	-1.41	0.00903	10.818		2.28	0	10.528	1
Pa_5_310	1.18	0.82524	2.806		1.18	0.83292	2.899		1.29	0.71955	2.151		-1.41	0.61526	2.632		-1.29	0.68898	2.433
Pa_5_3510	-1.37	0.03347	7.814		-1.37	0.10666	7.694		1.18	0.02389	7.896		-1.41	0.0321	7.783		1.14	0.2816	7.807
Pa_5_3650	-1.28	0.04417	10.118		-1.28	0.12521	10.056		1.88	0	10.004		-1.41	0.02103	10.178		1.7	0	9.882
Pa_5_3665	-1.29	0.05074	14.077		-1.29	0.12145	14.067		1.68	0	13.775		-1.41	0.01956	14.034		1.53	0	13.809
Pa_5_3730	-1.7	6e-05	12.204		-1.7	3e-05	12.172		1.08	0.75108	12.177		-1.41	0.0679	12.129		1.3	0.05024	12.22
Pa_5_4420	-1.25	0.00034	9.556		-1.25	0.00239	9.507		1.05	0.13989	9.666		-1.41	0	9.569		-1.07	0.22248	9.604
Pa_5_6850	-1.32	0.48578	5.311		-1.32	0.51962	5.258		-1.07	0.72829	5.293		-1.41	0.04069	5.211		-1.15	0.78999	5.338
Pa_5_7925	-1.03	0.93442	6.354		-1.03	0.93363	6.255		1.16	0.23405	6.428		-1.41	0.02409	6.34		-1.19	0.51374	6.347
Pa_5_8970	-1.04	0.65957	10.175		-1.04	0.69149	10.101		1.01	0.80699	9.929		-1.41	0	10.049		-1.34	0	9.982
Pa_6_1390	-1.11	0.44005	7.443		-1.11	0.51579	7.327		1.23	0.02549	7.419		-1.41	0.00144	7.393		-1.02	0.89793	7.356
Pa_6_2380	-1.11	0.28885	8.678		-1.11	0.32667	8.761		1.41	0	8.517		-1.41	0.00037	8.734		1.11	0.15484	8.552
Pa_6_410	-1.17	0.09156	10.222		-1.17	0.16958	10.199		-1.17	0.00211	10.422		-1.41	1e-05	10.284		-1.41	0.00132	10.33
Pa_6_4100	1	0.97405	15.196		1	0.9786	15.158		1.12	0.02745	15.229		-1.41	0	15.296		-1.27	0.0202	15.091
Pa_6_600	1.04	0.9108	4.96		1.04	0.92027	4.86		-1.15	0.69263	5.25		-1.41	0.21766	4.966		-1.7	0.14249	5.144
Pa_6_6610	-1.47	0.0044	8.847		-1.47	0.00324	8.796		1.15	0.34285	8.43		-1.41	0.02373	8.623		1.2	0.0712	8.602
Pa_6_7130	-1.18	0.00473	9.454		-1.18	0.01682	9.39		1.02	0.74183	9.366		-1.41	0	9.371		-1.17	0.017	9.386
Pa_6_9070	-1.2	0.01518	13.215		-1.2	0.08581	13.182		1.05	0.15653	13.143		-1.41	0.00046	13.186		-1.12	0.02702	13.139
Pa_6_9960	-1.25	0.64744	4.734		-1.25	0.69755	4.452		1.34	0.32298	4.626		-1.41	0.47966	4.563		1.19	0.64134	4.515
Pa_7_10010	-1.22	0.1935	7.253		-1.22	0.25032	7.242		1.14	0.16951	7.079		-1.41	0.01758	7.114		-1.02	0.8978	7.207
Pa_7_10580	-1.2	0.00186	12.057		-1.2	0.01265	12.002		1.03	0.30619	12.154		-1.41	0	12.108		-1.14	0.00925	12.047
Pa_7_2150	-1.19	0.00088	15.183		-1.19	0.0032	15.201		-1.05	0.1695	15.166		-1.41	0	15.204		-1.24	0	15.164
Pa_7_3020	-1.39	0.00602	10.115		-1.39	0.02983	10.105		-1.13	0.10445	10.303		-1.41	0.00591	10.145		-1.14	0.21847	10.262
Pa_7_3710	-1.62	0.27578	5.664		-1.62	0.41148	5.667		1.07	0.69324	5.718		-1.41	0.46147	5.728		1.23	0.51903	5.658
Pa_7_6280	-1.02	0.95425	5.652		-1.02	0.95774	5.605		1.59	0.01065	5.481		-1.41	0.09599	5.571		1.14	0.50519	5.515
Pa_7_6320	-1.68	0.16875	4.298		-1.68	0.25823	4.071		-1.32	0.50178	4.522		-1.41	0.45589	4.297		-1.1	0.83571	4.296
Pa_7_8320	-1.18	0.13765	9.639		-1.18	0.26062	9.635		1.37	0	9.722		-1.41	0.00301	9.757		1.14	0.10871	9.6
Pa_7_8850	-1.25	0.00261	12.408		-1.25	0.00539	12.378		-1.18	0.00014	12.637		-1.41	0	12.474		-1.34	2e-05	12.546
Pa_0_110	1	0.99724	10.901		1	0.99635	10.92		1	0.98438	10.502		-1.4	0.00102	10.775		-1.39	0.03679	10.639
Pa_0_630	-1.11	0.84766	4.86		-1.11	0.87157	4.81		1.16	0.44478	5.357		-1.4	0.32069	5.154		-1.08	0.87655	5.013
Pa_1_1000	-1.05	0.80331	14.897		-1.05	0.80798	14.798		1.32	0.00026	15.137		-1.4	0.00207	15.16		-1.02	0.92395	14.775
Pa_1_1040	-1.52	0.00074	9.934		-1.52	0.0018	9.871		-1.23	0.00126	10.304		-1.4	0.00019	9.998		-1.14	0.23972	10.177
Pa_1_1080	-1.16	0.37029	7.588		-1.16	0.26336	7.544		1.35	4e-05	7.675		-1.4	0.00331	7.668		1.12	0.20311	7.55
Pa_1_120	-1.35	1e-05	10.332		-1.35	0.00073	10.242		-1.07	0.06588	10.394		-1.4	0	10.287		-1.11	0.13118	10.349
Pa_1_150	1.02	0.92057	8.12		1.02	0.92192	8.05		1.11	0.1232	8.192		-1.4	0.00197	8.139		-1.27	0.00687	8.103
Pa_1_16490	-1.45	0.01	7.55		-1.45	0.03797	7.456		1.03	0.70461	7.79		-1.4	0.04125	7.594		1.07	0.45543	7.659
Pa_1_17280	-1.35	0.00016	12.909		-1.35	0.00172	12.851		-1.04	0.23912	13.235		-1.4	0	13.034		-1.07	0.46183	13.051
Pa_1_18040	-1.94	0	16.338		-1.94	0	16.25		-1.51	0	16.341		-1.4	0.00011	16.148		-1.09	0.26842	16.419
Pa_1_21470	-1.29	0.04373	8.412		-1.29	0.09969	8.363		-1.23	0.00161	8.358		-1.4	0.00075	8.31		-1.34	0.03773	8.411
Pa_1_3840	-1.52	2e-05	11.204		-1.52	0.00029	11.127		-1.06	0.54094	11.476		-1.4	0.00076	11.243		1.03	0.78999	11.36
[truncated: 8,557 more rows]
