# Supplementary material for: Genome-Wide Gene Expression Profiling of Fertilization Competent Mycelium in Opposite Mating Types in the Heterothallic Fungus Podospora anserina
Source: PLoS One. 2011 Jun 28;6(6):e21476. doi: 10.1371/journal.pone.0021476 (PMC3125171; doi:10.1371/journal.pone.0021476)
Supplement: Table S7 — Partitioning of the mat+ vs mat− differentially transcribed genes according to their FC value in wild-type to mutant comparisons. Genes with positive FCs (FC≥2, P<0.005) in the mat+ vs fpr1− and mat− vs fmr1− comparisons were considered as being activated (A) by FPR1 and FMR1, respectively. Genes with negative FCs (FC≤−2, P<0.005) in the mat+ vs fpr1− and mat− vs fmr1− comparisons were considered as being repressed (R) by FPR1 and FMR1, respectively. (XLS) [file pone.0021476.s007.xls]

## Sheet: CLASS_1
Name	FC_mat+ vs mat-	p_value_mat+ vs mat-	A_mat+ vs mat-	Selection_mat+ vs mat-	FC_fpr1- vs fmr1-	p-value_fpr1- vs fmr1-	A_fpr1- vs fmr1-	Selection_fpr1- vs fmr1-	FC_mat+ vs fpr1-	p-value_mat+ vs fpr1-	A_mat+ vs fpr1-	FPR1 effect	FC_mat- vs fmr1-	p-value_mat- vs fmr1-	A_mat- vs fmr1-	FMR1 effect
Pa_5_12470	2.36	8e-05	8.5	1	4.49	0	8.684	1	-1.57	0.00497	9.112		1.21	0.23031	8.091
Pa_4_80	2.37	0.00073	12.616	1	4.05	0	12.261	1	1.07	0.79274	12.898		1.82	1e-05	11.979
Pa_1_20590	2.27	0	7.457	1	2.89	0	7.605	1	-1.19	0.03323	7.994		1.07	0.61123	7.068
Pa_5_820	2.49	4e-05	8.036	1	2.41	0	7.674	1	1.57	0.00607	8.339		1.52	0.00534	7.37
Pa_4_230	2.04	1e-05	9.509	1	2.4	0	9.107	1	1.6	1e-05	9.651		1.88	0	8.965
Pa_1_19170	2.54	0	9.987	1	2.39	0	10.27	1	-1.17	0.02966	10.549		-1.24	0.00034	9.707
Pa_1_30	2.35	0.00117	8.548	1	2.33	7e-05	8.361	1	1.21	0.50728	8.794		1.19	0.22562	8.115
Pa_1_18670	3.43	0	12.936	1	2.2	0	12.79	1	1.21	0.00299	13.318		-1.28	0.00135	12.396
Pa_1_6014	-2.62	7e-05	6.558	1	-2.65	0	6.224	1	1.09	0.68402	6.068		1.07	0.60579	6.714
nad2	-2.53	0	13.057	1	-3.54	0	12.507	1	1.29	0.01623	12.457		-1.09	0.30476	13.107
nad3	-3	0	13.114	1	-3.8	0	12.692	1	1.26	0.04852	12.559		-1.01	0.95959	13.26
nad1	-4.25	0	10.96	1	-7.62	0	10.609	1	1.4	0.00957	10.205		-1.28	8e-05	11.364
FMR1	-13.91	0	5.838	1	-17.67	0	5.671	1	1.38	0.4088	4.074		1.09	0.58401	7.435

## Sheet: CLASS_2
Name	FC_mat+ vs mat-	p-value_mat+ vs mat-	A_mat+ vs mat-	Selection_mat+ vs mat-	FC_fpr1- vs fmr1-	p-value_fpr1- vs fmr1-	A_fpr1- vs fmr1-	Selection_fpr1- vs fmr1-	FC_mat+ vs fpr1-	p-value_mat+ vs fpr1-	A_mat+ vs fpr1-	FPR1 effect	FC_mat- vs fmr1-	p-value_mat- vs fmr1-	A_mat- vs fmr1-	FMR1 effect
Pa_2_3690	2.22	0.00185	9.771	1	-3.08	0	9.508	1	2.33	0.00021	9.641	A	-2.93	0	9.638	R
Pa_4_5450	2.17	0.0035	8.257	1	-2.38	3e-05	7.857	1	2.25	0.00023	8.165	A	-2.29	0.00044	7.95	R
Pa_1_20510	2.05	0.00217	6.808	1	-2.23	0.00072	5.942	1	2	0.00142	6.533	A	-2.28	0.00052	6.217	R
Pa_3_7460	-2.67	1e-05	14.274	1	2.42	0.00019	14.129	1	-2.72	0.00011	14.244	R	2.37	0	14.159	A
Pa_5_6640	-2.85	0.00115	12.339	1	3.17	0	12.23	1	-2.48	0.00011	12.351	R	3.65	0	12.219	A
Pa_6_8610	-3.62	5e-05	8.493	1	2.4	0.00098	8.576	1	-3.62	3e-05	8.518	R	2.41	0.00045	8.551	A
Pa_6_7350	-6.56	0	7.124	1	2.76	0	6.721	1	-2.52	0.00059	6.681	R	7.18	0	7.15	A

## Sheet: CLASS_3
Name	FC_mat+ vs mat-	p-value_mat+ vs mat-	A_mat+ vs mat-	Selection_mat+ vs mat-	FC_fpr1- vs fmr1-	p-value_fpr1- vs fmr1-	A_fpr1- vs fmr1-	Selection_fpr1- vs fmr1-	FC_mat+ vs fpr1-	p-value_mat+ vs fpr1-	A_mat+ vs fpr1-	FPR1 effect	FC_mat- vs fmr1-	p-value_mat- vs fmr1-	A_mat- vs fmr1-	FMR1 effect
Pa_2_5500	2.48	0.00301	7.81	1	-1.96	2e-05	7.196		2.11	0.00272	7.634	A	-2.3	3e-05	7.377	R
Pa_0_1270	2.29	1e-05	11.069	1	1.61	0	10.369		3.71	0	11.006	A	2.61	0	10.432	A
Pa_2_1200	-2.81	0	10.319	1	1.58	0.02116	10.246		-2.05	0.00027	10.207	R	2.16	0	10.358	A
Pa_5_10945	-3.27	2e-05	8.691	1	1.84	0.00831	8.896		-2.5	0.00037	8.747	R	2.41	5e-05	8.85	A
Pa_5_10930	-4.72	0	9.655	1	1.59	0.11475	9.7		-2.63	0.00095	9.504	R	2.85	1e-05	9.851	A

## Sheet: CLASS_4
Name	FC_mat+ vs mat-	p-value_mat+ vs mat-	A_mat+ vs mat-	Selection_mat+ vs mat-	FC_fpr1- vs fmr1-	p-value_fpr1- vs fmr1-	A_fpr1- vs fmr1-	Selection_fpr1- vs fmr1-	FC_mat+ vs fpr1-	p-value_mat+ vs fpr1-	A_mat+ vs fpr1-	FPR1 effect	FC_mat- vs fmr1-	p-value_mat- vs fmr1-	A_mat- vs fmr1-	FMR1 effect
Pa_2_2310	144.05	0	10.979	1	-1.22	0.0591	9.394		219.84	0	10.906	A	1.25	0.08863	9.468
Pa_4_3858	48.16	0	7.92	1	-1.52	0.16453	6.073		98.93	0	7.716	A	1.35	0.44788	6.277
Pa_1_24410	27.87	0	9.788	1	1.1	0.37879	8.718		24.2	0	9.913	A	-1.05	0.72806	8.597
Pa_4_1380	11.23	0	10.954	1	-1.17	0.28546	9.333		15.38	0	10.88	A	1.17	0.38903	9.407
Pa_5_3435	7.76	0	6.88	1	-1.09	0.8994	5.998		8.35	0	6.875	A	-1.01	0.98691	6.003
Pa_7_4100	7.5	0	11.231	1	-1.17	0.02713	10.163		9.64	0	11.099	A	1.09	0.41402	10.296
Pa_3_3210	7.2	0.00177	11.691	1	-2.62	0.08499	10.742		16.23	0	11.456	A	-1.16	0.86185	10.977
Pa_5_9770	5.96	0	7.405	1	-1.13	0.52471	6.719		4.12	0	7.475	A	-1.63	0.06831	6.649
Pa_5_6960	5.94	0.00336	10.469	1	-1.96	0.24334	9.436		16.77	0	10.222	A	1.44	0.64156	9.683
Pa_1_9625	5.08	0	7.474	1	-1.16	0.27582	6.885		4.8	0	7.597	A	-1.23	0.19156	6.762
Pa_3_1710	4.58	0	10.197	1	1.86	7e-05	9.523		4.3	0	10.255	A	1.74	0.00266	9.487
Pa_5_12980	3.64	0	10.737	1	1.02	0.87074	10.501		2.12	3e-05	10.896	A	-1.69	0	10.343
Pa_1_540	3.6	0.00396	9.674	1	-1.54	0.13259	8.758		6.59	0	9.447	A	1.19	0.70673	8.985
Pa_4_3160	3.54	4e-05	12.494	1	1.22	0.11026	12.115		3.04	5e-05	12.625	A	1.05	0.72675	11.984
Pa_2_13290	3.42	1e-05	6.425	1	-1.21	0.24671	6.124		3.22	0	6.501	A	-1.28	0.16922	6.047
Pa_4_1370	3.06	0	11.251	1	1.2	0.00037	10.918		2.42	0	11.334	A	-1.05	0.5348	10.835
Pa_4_7760	3.03	0	13.368	1	1.13	0.00039	12.909		2.36	0	13.478	A	-1.14	0.09932	12.858
Pa_7_1820	2.79	0	12.04	1	1.04	0.76846	11.647		2.7	0	12.123	A	1.01	0.94971	11.594
Pa_5_4585	2.73	0.0001	11	1	-1.74	0.0001	10.921		2.52	1e-05	11.032	A	-1.88	0.00035	10.891
Pa_2_8800	2.64	0.00052	6.389	1	1.04	0.85567	6.036		2	0.00426	6.473	A	-1.26	0.26646	5.952
Pa_4_7450	2.62	0.00271	10.099	1	-1.49	0.00248	9.612		3.51	0	10.034	A	-1.11	0.7242	9.677
Pa_6_9760	2.56	2e-05	12.348	1	-1.2	0.04478	11.974		2.85	0	12.365	A	-1.07	0.54987	11.956
Pa_7_2860	2.5	0.00213	12.581	1	-1.19	0.24831	11.998		3.62	0	12.526	A	1.22	0.39312	12.053
Pa_6_350	2.48	0.00115	10.76	1	-1.79	0.00195	10.155		2.66	4e-05	10.594	A	-1.67	0.02024	10.321
Pa_2_9145	2.46	0.00192	9.601	1	-1.35	0.10017	8.901		3.46	0	9.443	A	1.04	0.89438	9.059
Pa_5_7250	2.45	0.00251	10.98	1	1.18	0.48685	10.712		2.06	0.00187	11.085	A	-1.01	0.98416	10.599
Pa_0_690	2.42	0.00303	7.481	1	1.25	0.10345	7.069		2.18	0	7.508	A	1.13	0.69414	7.056
Pa_2_4810	2.4	1e-05	11.977	1	-1.11	0.32606	11.286		2.7	0	11.803	A	1.02	0.92764	11.46
Pa_2_7170	2.4	4e-05	9.193	1	1.21	0.02959	8.526		3.28	0	9.076	A	1.65	0.00034	8.642
Pa_6_11620	2.4	0	8.439	1	1.02	0.9138	7.955		2.85	0	8.417	A	1.21	0.03743	7.977
Pa_2_7180	2.39	1e-05	10.499	1	1.06	0.6855	9.799		2.89	0	10.39	A	1.28	0.06413	9.908
Pa_5_9600	2.39	0.00336	12.222	1	-1.11	0.2435	11.961		2.29	0.00092	12.292	A	-1.16	0.30554	11.891
Pa_2_9500	2.36	0.00416	9.91	1	-1.28	0.02341	9.6		2.78	0.00013	9.892	A	-1.09	0.61997	9.617
Pa_3_8590	2.36	2e-05	13.357	1	1.1	0.01045	13.18		2.13	0	13.486	A	-1.01	0.95782	13.052
Pa_5_9790	2.35	0	10.915	1	-1.34	0.00041	10.483		3.22	0	10.821	A	1.02	0.9082	10.566
Pa_5_11460	2.32	0.00487	8.437	1	-1.85	0	7.954		3.33	1e-05	8.254	A	-1.28	0.14219	8.137
Pa_7_2870	2.31	0.00158	5.947	1	1.83	0.00163	5.397		2.25	0.00029	5.948	A	1.78	0.00608	5.36
Pa_1_5530	2.27	0.0041	10.252	1	-1.41	0.01241	9.93		3.12	1e-05	10.228	A	-1.03	0.91978	9.954
Pa_4_860	2.27	0.00134	13.099	1	1.72	0.00195	12.441		2.29	1e-05	13.139	A	1.73	0.02254	12.493
Pa_2_6010	2.26	0.00115	9.585	1	1.26	0.00837	9.366		2.72	0	9.678	A	1.52	0.02058	9.276
Pa_2_6830	2.26	0.00015	14.491	1	-1.17	0.33182	13.753		3.34	0	14.311	A	1.27	0.22436	13.933
Pa_1_10600	2.25	0.0004	10.676	1	-1.14	0.47853	10.094		2.62	1e-05	10.551	A	1.02	0.94555	10.218
Pa_5_7750	2.25	0.00038	10.066	1	1.34	0.03477	9.667		2.36	0	10.115	A	1.41	0.07565	9.617
Pa_1_12800	2.24	0.00021	12.226	1	1.04	0.66878	11.879		2.51	0	12.258	A	1.16	0.23116	11.847
Pa_1_15470	2.23	0.00021	12.094	1	-1.57	0.00027	11.877		2.31	1e-05	12.111	A	-1.52	0.00349	11.86
Pa_2_10220	2.19	0.00011	13.713	1	-1.11	0.44252	13.382		2.34	0	13.735	A	-1.04	0.82822	13.361
Pa_7_3250	2.18	0.00226	15.715	1	1.42	0.00782	15.133		2.26	0	15.696	A	1.48	0.09177	15.169
Pa_4_9520	2.16	2e-05	9.1	1	-1.21	0.05057	8.909		2.06	0	9.13	A	-1.27	0.03566	8.879
Pa_5_3130	2.16	0.00296	12.7	1	-1.08	0.71418	12.165		2.49	0	12.598	A	1.06	0.86737	12.267
Pa_2_1170	2.09	0.00105	12.013	1	-1.47	0.00629	11.624		2.62	0	11.92	A	-1.18	0.39612	11.716
Pa_1_15590	2.08	4e-05	9.856	1	-1.19	0.0591	9.426		2.62	0	9.786	A	1.06	0.7319	9.493
Pa_1_15330	2.06	0.00361	12.122	1	-1.4	0.00422	11.683		2.66	1e-05	12.029	A	-1.08	0.68747	11.775
Pa_6_3770	2.06	0.00043	9.951	1	-1.09	0.46182	9.524		2.28	0	9.956	A	1.02	0.9429	9.52
Pa_2_50	2.05	0.0021	9.475	1	1.03	0.89927	9.355		2.01	0.00042	9.572	A	1.01	0.98447	9.261
Pa_4_3210	2.03	0.00384	12.921	1	-1.16	0.13987	12.518		2.31	9e-05	12.866	A	-1.03	0.88664	12.561
Pa_2_5340	2.01	0.0039	9.679	1	-1.25	0.05017	9.307		2.55	3e-05	9.665	A	1.02	0.92039	9.322
Pa_3_720	2.01	0.00274	11.792	1	1.28	0.03805	11.473		2.2	2e-05	11.89	A	1.4	0.06413	11.375
Pa_6_10	-2.02	2e-05	11.405	1	1.1	0.338	11.633		-2.21	0	11.451	R	1	0.98105	11.587
Pa_2_4220	-2.09	0.00014	12.625	1	1.23	0.11429	12.85		-2.19	2e-05	12.696	R	1.17	0.22996	12.779
Pa_4_9880	-2.09	0.00413	12.571	1	1.19	0.00436	12.905		-2.36	0.00019	12.692	R	1.05	0.65506	12.783
Pa_5_1890	-2.24	0.00058	13.596	1	-1.11	0.14676	13.817		-2.16	0.00015	13.591	R	-1.07	0.54987	13.822
Pa_5_10190	-2.36	0.0002	12.501	1	1.26	0.06095	12.656		-2.44	1e-05	12.508	R	1.22	0.2063	12.649
Pa_1_14680	-2.37	0.0012	11.117	1	1.21	0.06029	11.461		-2.58	2e-05	11.206	R	1.11	0.5695	11.369
Pa_5_2930	-2.52	0.00028	12.726	1	1.48	0.06869	12.894		-2.35	9e-05	12.771	R	1.58	0.04945	12.849
Pa_1_21840	-2.55	0.00312	8.516	1	1.14	0.21323	9.002		-2.76	6e-05	8.64	R	1.05	0.84412	8.878
Pa_5_7120	-2.62	1e-05	10.24	1	1.37	0.00057	10.457		-2.34	0	10.252	R	1.53	0.00057	10.445
Pa_1_21830	-2.66	0.00239	7.808	1	1.05	0.47955	8.359		-2.58	0.0008	7.946	R	1.08	0.60537	8.222
Pa_1_21320	-2.69	0	11.644	1	1.24	0.00416	11.894		-2.28	0	11.68	R	1.47	0.00773	11.859
Pa_1_1310	-2.93	2e-05	8.681	1	1.52	0.00186	8.869		-2.66	1e-05	8.677	R	1.67	0.00133	8.867
Pa_5_6620	-3.08	1e-05	12.489	1	1.12	0.40203	12.585		-2.25	1e-05	12.405	R	1.54	0.01701	12.67
Pa_2_13500	-3.72	9e-05	9.485	1	1.59	1e-05	9.763		-4.25	0	9.482	R	1.39	0.09471	9.766

## Sheet: CLASS_5
Name	FC_mat+ vs mat-	p-value_mat+ vs mat-	A_mat+ vs mat-	Selection_mat+ vs mat-	FC_fpr1- vs fmr1-	p-value_fpr1- vs fmr1-	A_fpr1- vs fmr1-	Selection_fpr1- vs fmr1-	FC_mat+ vs fpr1-	p-value_mat+ vs fpr1-	A_mat+ vs fpr1-	FPR1 effect	FC_mat- vs fmr1-	p-value_mat- vs fmr1-	A_mat- vs fmr1-	FMR1 effect
Pa_1_16335	3.28	0.00254	4.706	1	-1.68	0.01131	5.437		1.04	0.91493	5.247		-5.29	0	4.913	R
Pa_4_110	-2	1e-05	10.563	1	1.56	0.06627	10.413		-1.41	0.13998	10.47		2.21	0	10.503	A
Pa_1_17920	-2.03	2e-05	11.559	1	1.37	0.16364	11.532		-1.38	0.1186	11.508		2.02	3e-05	11.584	A
Pa_5_1620	-2.1	0.00127	10.323	1	1.88	0.00209	10.22		-1.77	0.01399	10.284		2.24	1e-05	10.259	A
Pa_2_14160	-2.2	2e-05	7.699	1	1.52	0.07841	7.827		-1.6	0.01863	7.794		2.09	0.00018	7.733	A
Pa_5_1230	-2.49	0	9.258	1	-1.02	0.80986	9.024		-1.09	0.50846	8.974		2.24	0	9.308	A
Pa_5_10940	-2.61	0	6.781	1	1.07	0.82152	6.679		-1.4	0.15991	6.608		2	0.00012	6.847	A
Pa_7_4140	-2.88	0.00021	9.898	1	2.49	0.02303	9.807		-1.65	0.15553	9.875		4.32	1e-05	9.828	A
Pa_6_6400	-2.89	0	9.964	1	1.09	0.78837	9.689		-1.58	0.04023	9.63		2	0.00083	10.022	A
Pa_0_1140	-3.05	0	6.606	1	1.18	0.50093	6.718		-1.72	0.00693	6.487		2.09	0.00029	6.837	A
Pa_7_875	-3.11	0	6.794	1	1.21	0.66784	6.546		-1.36	0.30724	6.526		2.77	0.00124	6.814	A
Pa_0_850	-3.45	0	8.71	1	-1.09	0.83428	8.692		-1.58	0.08008	8.436		2	0.00497	8.966	A
Pa_6_10330	-3.91	0.00492	7.64	1	3.12	0.01483	7.736		-3.36	0.01266	7.688		3.63	0.00235	7.688	A
Pa_5_10935	-4.21	0.00014	8.098	1	1.76	0.0919	8.004		-2.08	0.04882	7.898		3.57	1e-05	8.204	A
Pa_4_1290	-5.05	0	6.694	1	1.64	0.44307	6.403		-2.09	0.09979	6.253		3.96	0.00154	6.84	A
Pa_7_9070	-5.62	0	7.97	1	-1.38	0.0214	6.687		1.12	0.40062	6.952		4.54	0	7.704	A
Pa_7_60	-5.97	0	11.35	1	1.16	0.01435	11.023		-1.67	0.00115	10.915		4.14	0	11.529	A
Pa_1_8290	-51.54	0	14.856	1	-1.26	0	13.283		1.47	0.00044	13.279		60.2	0	14.86	A

## Sheet: CLASS_6
_Name_	FC_mat+ vs mat-	p-value_mat+ vs mat-	A_mat+ vs mat-	Selection_mat+ vs mat-	FC_fpr1- vs fmr1-	p-value_fpr1- vs fmr1-	A_fpr1- vs fmr1-	Selection_fpr1- vs fmr1-	FC_mat+ vs fpr1-	p-value_mat+ vs fpr1-	A_mat+ vs fpr1-	FPR1 effect	FC_mat- vs fmr1-	p-value_mat- vs fmr1-	A_mat- vs fmr1-	FMR1 effect
Pa_0_1190	2.2	0.00073	9.581	1	2.37	0	9.018	1	1.89	8e-05	9.695		2.04	0.00055	8.904	A

## Sheet: CLASS_7
_Name_	FC_mat+ vs mat-	p-value_mat+ vs mat-	A_mat+ vs mat-	Selection_mat+ vs mat-	FC_fpr1- vs fmr1-	p-value_fpr1- vs fmr1-	A_fpr1- vs fmr1-	Selection_fpr1- vs fmr1-	FC_mat+ vs fpr1-	p-value_mat+ vs fpr1-	A_mat+ vs fpr1-	FPR1 effect	FC_mat- vs fmr1-	p-value_mat- vs fmr1-	A_mat- vs fmr1-	FMR1 effect
Pa_6_515	3.52	0	8.881	1	2.22	0	8.399	1	2.7	0	9.083	A	1.71	0.00016	8.196

## Sheet: CLASS_8
Name	FC_mat+ vs mat-	p-value_mat+ vs mat-	A_mat+ vs mat-	Selection_mat+ vs mat-	FC_fpr1- vs fmr1-	p-value_fpr1- vs fmr1-	A_fpr1- vs fmr1-	Selection_fpr1- vs fmr1-	FC_mat+ vs fpr1-	p-value_mat+ vs fpr1-	A_mat+ vs fpr1-	FPR1 effect	FC_mat- vs fmr1-	p-value_mat- vs fmr1-	A_mat- vs fmr1-	FMR1 effect
Pa_7_9690	2.95	0	9.06	1	-1	0.96305	8.451		1.69	1e-05	9.022	A	-1.75	0	8.488	R
Pa_1_20140	2.77	0.0001	9.421	1	1.35	0.00067	9.198		1.95	0.00049	9.656	A	-1.06	0.76499	8.963
Pa_4_9360	2.67	0.00099	7.735	1	1.19	0.1645	7.714		1.48	0.10505	7.982		-1.51	0.00509	7.466
Pa_6_540	2.61	0.00145	11.602	1	1.31	0.17604	11.262		1.42	0.12226	11.721		-1.4	0.17077	11.144
Pa_6_9980	2.53	0.00016	5.938	1	-1.27	0.12151	6.031		1.9	9e-05	6.207	A	-1.69	0.01189	5.762
Pa_5_11640	2.34	0.00491	5.657	1	-1.17	0.25632	5.298		1.47	0.02423	5.688		-1.87	0.01202	5.267
Pa_7_950	2.24	0	12.754	1	-1.02	0.96026	12.82		1.28	0.34783	12.973		-1.77	0	12.602
Pa_1_8280	2.23	0.0004	9.907	1	1.15	0.34975	9.718		1.6	0.01986	10.017		-1.21	0.10416	9.608
Pa_3_1990	2.22	0	12.253	1	1.35	0.00059	12.178		1.37	0.01661	12.486		-1.2	0.01992	11.945
Pa_1_1230	2.14	0.00375	12.914	1	1.65	0.00869	12.658		1.27	0.22874	13.06		-1.02	0.94296	12.511
Pa_4_3860	2.09	0	7.407	1	1.61	0	7.13		1.42	0.00051	7.548	A	1.09	0.44273	6.99
Pa_2_11120	2.08	0	10.522	1	1.32	0.0002	10.291		1.5	0.0001	10.672	A	-1.05	0.60368	10.142
Pa_5_570	2.04	0.00014	9.067	1	-1.07	0.7856	9.031		1.43	0.00924	9.187		-1.53	0.0615	8.92
Pa_1_22300	2.03	0.00049	10.55	1	1.11	0.046	10.445		1.88	0.00018	10.69	A	1.03	0.80372	10.305
Pa_2_7590	2.02	0.00279	5.037	1	1.56	0.04038	4.87		1.45	0.09038	5.18		1.11	0.66428	4.728
Pa_5_1550	-2	0.00165	8.558	1	1.15	0.06123	8.751		-1.98	0.00039	8.63	R	1.16	0.08223	8.683
Pa_0_1080	-2.01	0	13.759	1	-1.27	0.00525	13.596		-1.08	0.42273	13.566		1.48	0	13.788
Pa_2_13420	-2.05	0.0037	6.679	1	-1.18	0.30451	6.657		-1.48	0.09807	6.536		1.17	0.31188	6.8
Pa_3_5600	-2.05	0.00032	10.378	1	1.07	0.54841	10.481		-1.81	0	10.345	R	1.21	0.31205	10.514
Pa_4_9550	-2.07	0	10.441	1	-1.09	0.06656	10.446		-1.05	0.24929	10.329		1.82	0	10.558	A
Pa_5_7010	-2.07	0.00013	9.849	1	-1.03	0.91742	9.728		-1.55	0.01234	9.677		1.3	0.18284	9.899
Pa_1_11070	-2.08	1e-05	10.782	1	-1.1	0.77483	10.658		-1.2	0.45053	10.571		1.57	0.03776	10.873
Pa_2_13480	-2.08	0.00016	7.068	1	-1.16	0.54192	6.956		-1.15	0.54303	6.885		1.55	0.01057	7.139
Pa_3_10430	-2.08	0.0033	4.039	1	-1.37	0.17088	4.329		-2.05	0.0075	3.964		-1.35	0.10453	4.404
Pa_4_5280	-2.09	0.00169	8.034	1	1.15	0.06477	8.236		-1.97	0.00048	8.046	R	1.23	0.07126	8.218
Pa_3_130	-2.11	0.00021	13.259	1	1.28	0.00317	13.436		-1.81	0.00011	13.322	R	1.49	0.00128	13.376
Pa_1_13200	-2.12	0	9.078	1	-1.45	0.12151	9.426		-1.16	0.45316	9.01		1.25	0.22686	9.496
Pa_7_140	-2.12	2e-05	8.034	1	-1.31	0.07299	8.268		-1.32	0.05727	7.909		1.23	0.19775	8.393
Pa_1_1490	-2.13	0.00023	11.751	1	1.21	0.10982	12.047		-1.93	8e-05	11.846	R	1.33	0.04829	11.952
Pa_6_11500	-2.13	0.00073	7.906	1	-1.44	0.07815	8.037		-1.23	0.35604	7.761		1.2	0.35383	8.182
Pa_2_8150	-2.15	0	9.415	1	1.19	0.47438	9.337		-1.38	0.10634	9.295		1.86	0.00013	9.461	A
Pa_4_4560	-2.15	0	10.606	1	1.18	0.20543	10.802		-1.54	0.00174	10.62	R	1.65	5e-05	10.782	A
Pa_1_3100	-2.16	0.00352	12.893	1	-1.05	0.8491	12.389		-1.04	0.87707	12.566		1.97	0.00056	12.735	A
Pa_6_6730	-2.17	0	9.704	1	-1.13	0.02378	9.703		-1.45	0.00025	9.579	R	1.33	9e-05	9.832	A
Pa_3_830	-2.25	0.00015	7.094	1	-1.37	0.16948	7.195		-1.08	0.76937	6.721		1.51	0.00455	7.568
Pa_1_5700	-2.4	0	12.586	1	-1.15	0.46692	12.637		-1.82	0.00072	12.455	R	1.14	0.28711	12.774
Pa_7_15	-2.46	0.00011	8.33	1	-1.03	0.96019	8.177		-1.04	0.91369	8.05		2.31	0.00903	8.456
Pa_2_80	-2.52	0.00023	9.033	1	1.34	0.18624	8.888		-1.74	0.01267	8.877		1.95	0.00166	9.044	A
Pa_1_21970	-2.6	1e-05	14.031	1	-1.08	0.81136	13.903		-1.3	0.37512	13.795		1.84	0.00015	14.132	A
Pa_4_1433	-2.64	0.0033	4.367	1	1.13	0.69573	4.095		-1.4	0.25549	4.295		2.13	0.00761	4.167
Pa_3_10350	-3.61	0.0022	3.721	1	-1.04	0.91673	3.611		-1.63	0.1751	3.588		2.14	0.01052	3.745

## Sheet: CLASS_9
Name	FC_mat+ vs mat-	P_value_mat+ vs mat-	A_mat+ vs mat-	Selection_mat+ vs mat-	FC_fpr1- vs fmr1-	P_value_fpr1- vs fmr1-	A_fpr1- vs fmr1-	Selection_fpr1- vs fmr1-	FC_mat+ vs fpr1-	P_value_mat+ vs fpr1-	A_mat+ vs fpr1-	Selection_mat+ vs fpr1-	FC_mat- vs fmr1-	P_value_mat- vs fmr1-	A_mat- vs fmr1-	Selection_mat- vs fmr1-
Pa_2_4890	1.81	0.00012	11.871		1.66	0	10.859		3.93	0	11.588	A	3.61	0	11.134	A
Pa_5_4645	1.33	0.462	9.722		1.31	0.10882	8.443		3.46	1e-05	9.263	A	3.4	7e-05	8.902	A
Pa_5_11800	1.42	0.03716	8.909		1.31	0.00261	8.134		3.08	0	8.702	A	2.85	0	8.335	A
Pa_2_610	1.07	0.8807	14.562		-1.03	0.54593	13.865		2.52	0	14.3	A	2.28	0.00296	14.14	A
Pa_0_495	1.09	0.8357	6.693		-1.05	0.77216	6.172		2.33	0.00069	6.504	A	2.05	0.00088	6.361	A
Pa_2_4855	1.9	0.00779	9.284		2.18	8e-05	8.533	1	2.08	2e-05	9.196	A	2.39	0.00069	8.62	A
Pa_4_4010	1.42	0.32724	12.015		1.64	0.02419	11.088		2.07	0.00431	11.773	A	2.39	0.00472	11.329	A
Pa_6_6690	-1.05	0.69043	8.443		-1	0.99273	8.703		-2.2	0	8.594	R	-2.09	0	8.551	R
Pa_7_10775	1	0.99654	8.732		-1.28	0.06338	8.71		-2.27	0	8.767	R	-2.9	0	8.676	R
Pa_5_6710	-1.05	0.86793	6.677		-1	0.98744	7.368		-2.28	1e-05	7.065	R	-2.17	7e-05	6.979	R
