# Supplementary material for: Genome-Wide Gene Expression Profiling of Fertilization Competent Mycelium in Opposite Mating Types in the Heterothallic Fungus Podospora anserina
Source: PLoS One. 2011 Jun 28;6(6):e21476. doi: 10.1371/journal.pone.0021476 (PMC3125171; doi:10.1371/journal.pone.0021476)
Supplement: Table S8 — FunCat classification of genes up-regulated in the mat+ vs mat− strain comparison. (XLS) [file pone.0021476.s008.xls]

## Sheet: Feuil1
Gene number	FC	Gene name or function	GO number	FunCat number	Functional categorie	Description
Pa_2_2310	144.05	MFP	0000749	34.11.03.07	INTERACTION WITH THE ENVIRONMENT	pheromone response, mating-type determination, sex-specific proteins
Pa_4_3858	48.16	unknown function		99	UNCLASSIFIED PROTEINS SPECIFIC TO P. ANSERINA
Pa_1_24410	27.87	SAM-dependent methyltransferase	0006694	01.06.06.11	METABOLISM	lipid, fatty acid and isoprenoid metabolism
Pa_4_1380	11.23	PRE2	0000749	34.11.03.07	INTERACTION WITH THE ENVIRONMENT	pheromone response, mating-type determination, sex-specific proteins
Pa_5_3435	7.76	unknown function		99	UNCLASSIFIED PROTEINS
Pa_7_4100	7.5	unknown function		99	UNCLASSIFIED PROTEINS
Pa_3_3210	7.2	unknown function		99	UNCLASSIFIED PROTEINS
Pa_5_9770	5.96	Asp protease	0006508	14.13	PROTEIN FATE	protein/peptide degradation
Pa_5_6960	5.94	unknown function		99	UNCLASSIFIED PROTEINS	cell wall
Pa_1_9625	5.08	unknown function		99	UNCLASSIFIED PROTEINS
Pa_3_1710	4.58	AOX	0009060	02.13.03	ENERGY	aerobic respiration
Pa_5_12980	3.64	unknown function		99	UNCLASSIFIED PROTEINS
Pa_1_540	3.6	unknown function		99	UNCLASSIFIED PROTEINS
Pa_4_3160	3.54	phosphoenolpyruvate carboxykinase	0006096	02.01	ENERGY	glycolysis and gluconeogenesis
Pa_6_515	3.52	unknown function		99	UNCLASSIFIED PROTEINS SPECIFIC TO P. ANSERINA
Pa_1_18670	3.43	unknown function		99	UNCLASSIFIED PROTEINS
Pa_2_13290	3.42	unknown function		99	UNCLASSIFIED PROTEINS
Pa_1_16335	3.28	unknown function		99	UNCLASSIFIED PROTEINS
Pa_4_1370	3.06	amidohydrolase		01.20.35.01	METABOLISM	metabolism of phenylpropanoids
				01.02.02.09	METABOLISM	catabolism of nitrogenous compounds
				01.20.35	METABOLISM	metabolism of secondary products derived from L-phenylalanine and L-tyrosine
Pa_4_7760	3.03	farnesyltransferase subunit beta	0006629	01.06	METABOLISM	lipid, fatty acid and isoprenoid metabolism
			0000749	34.11.03.07	INTERACTION WITH THE ENVIRONMENT	pheromone response, mating-type determination, sex-specific proteins
Pa_7_9690	2.95	protein-S-isoprenylcysteine O-methyltransferase	0006629	01.06	METABOLISM	lipid, fatty acid and isoprenoid metabolism
			0016485	14.07.11	PROTEIN FATE	protein processing
			'0000749	34.11.03.07	INTERACTION WITH THE ENVIRONMENT	pheromone response, mating-type determination, sex-specific proteins
Pa_7_1820	2.79	mitochondrial NADH-ubiquinone oxidoreductase 1	0006115	02.16.01	ENERGY	alcohol fermentation
			0005489	20.01.15	CELLULAR TRANSPORT, TRANSPORT FACILITATION AND TRANSPORT ROUTES	electron transport
			0007005	42.16	BIOGENESIS OF CELLULAR COMPONENTS	mitochondrion
Pa_1_20140	2.77	unknown function		99	UNCLASSIFIED PROTEINS
Pa_5_4585	2.73	unknown function		99	UNCLASSIFIED PROTEINS SPECIFIC TO P. ANSERINA
Pa_4_9360	2.67	fructose-1,6-bisphosphatase	0006796	01.04	METABOLISM	phosphate metabolism
			0009313	01.05.02.07	METABOLISM	sugar, glucoside, polyol and carboxylate catabolism
			0006110	02.01.03	ENERGY	regulation of glycolysis and gluconeogenesis
			0009438	02.01.01	ENERGY	glycolysis methylglyoxal bypass
Pa_2_8800	2.64	unknown function		99	UNCLASSIFIED PROTEINS
Pa_4_7450	2.62	ketopantoate hydroxymethyltransferase	0009110	01.07.01	METABOLISM	biosynthesis of vitamins, cofactors, and prosthetic groups
			0007047	42.01	BIOGENESIS OF CELLULAR COMPONENTS	cell wall
Pa_6_540	2.61	unknown function		99	UNCLASSIFIED PROTEINS
Pa_6_9760	2.56	nonribosomal peptide synthetase		01.20.36	METABOLISM	non-ribosomal peptide synthesis
			0015343	20.01.01.01.01.01	CELLULAR TRANSPORT, TRANSPORT FACILITATION AND TRANSPORT	siderophore-iron transport
Pa_1_19170	2.54	unknown function		99	UNCLASSIFIED PROTEINS
Pa_6_9980	2.53	unknown function		99	UNCLASSIFIED PROTEINS
Pa_7_2860	2.5	cyclic-nucleotide phosphodiesterase	0006140	01.03.13	METABOLISM	regulation of nucleotide/nucleoside/nucleobase metabolism
Pa_5_820	2.49	unknown function		99	UNCLASSIFIED PROTEINS
Pa_6_350	2.48	plasma membrane proteolipid 3		70.02	SUBCELLULAR LOCALIZATION	eukaryotic plasma membrane / membrane attached
Pa_2_5500	2.48	cation-transporting ATPase	0006796	01.04	METABOLISM	phosphate metabolism
			0000287	16.17.07	PROTEIN WITH BINDING FUNCTION OR COFACTOR REQUIREMENT	magnesium binding
			0008324, 0015077	20.01.01.01	CELLULAR TRANSPORT, TRANSPORT FACILITATION AND TRANSPORT ROUTES	cation transport (H+, Na+, K+, Ca2+ , NH4+, etc.)
				20.03.22	CELLULAR TRANSPORT, TRANSPORT FACILITATION AND TRANSPORT ROUTES	transport ATPases
Pa_2_9145	2.46	unknown function		99	UNCLASSIFIED PROTEINS
Pa_5_7250	2.45	unknown function		99	UNCLASSIFIED PROTEINS
Pa_0_690	2.42	acyl CoA thioesterase		01.06.05	METABOLISM	fatty acid metabolism
				02.25	ENERGY	oxidation of fatty acids
Pa_2_7170	2.4	glycosyltransferase	0000272	01.05.03	METABOLISM	polysaccharide metabolism
			0007047	42.01	BIOGENESIS OF CELLULAR COMPONENTS	cell wall
Pa_6_11620	2.4	methionine permease	0006520, 0008652, 0009063	01.01	METABOLISM	amino acid metabolism
			0006865, 0015171	20.01.07	CELLULAR TRANSPORT, TRANSPORT FACILITATION AND TRANSPORT ROUTES	amino acid/amino acid derivatives transport
				20.09.18.07	CELLULAR TRANSPORT, TRANSPORT FACILITATION AND TRANSPORT ROUTES	non-vesicular cellular import
Pa_2_4810	2.4	unknown function		99	UNCLASSIFIED PROTEINS
Pa_2_7180	2.39	unknown function		99	UNCLASSIFIED PROTEINS
Pa_5_9600	2.39	isovaleryl-CoA dehydrogenase	0006629	01.06	METABOLISM	lipid, fatty acid and isoprenoid metabolism
			0006635	02.25	ENERGY	oxidation of fatty acids
Pa_4_80	2.37	unknown function		99	UNCLASSIFIED PROTEINS
Pa_5_12470	2.36	unknown function		99	UNCLASSIFIED PROTEINS
Pa_3_8590	2.36	cytochrome c	0006118	02.11.05	ENERGY	accessory proteins of electron transport and membrane-associated energy conservation
			0009060	02.13.03	ENERGY	aerobic respiration
Pa_2_9500	2.36	unknown function		99	UNCLASSIFIED PROTEINS
Pa_1_30	2.35	unknown function		99	UNCLASSIFIED PROTEINS
Pa_5_9790	2.35	unknown function		99	UNCLASSIFIED PROTEINS
Pa_5_11640	2.34	ABC transporter	0004009	20.03.25	CELLULAR TRANSPORT, TRANSPORT FACILITATION AND TRANSPORT ROUTES	ABC transporters
			0000749	34.11.03.07	INTERACTION WITH THE ENVIRONMENT	pheromone response, mating-type determination, sex-specific proteins	pheromone response, mating-type determination, sex-specific proteins
Pa_5_11460	2.32	abhydrolase	0006629	01.06	METABOLISM	lipid, fatty acid and isoprenoid metabolism
Pa_7_2870	2.31	unknown function		99	UNCLASSIFIED PROTEINS
Pa_0_1270	2.29	MSF superfamily		20.03.02	CELLULAR TRANSPORT, TRANSPORT FACILITATION AND TRANSPORT ROUTES	carrier (electrochemical potential-driven transport)
Pa_1_20590	2.27	FPR1	0006355	11.02.03.04	TRANSCRIPTION	transcriptional control
			0007328	34.11.03.07	INTERACTION WITH THE ENVIRONMENT	pheromone response, mating-type determination, sex-specific proteins
Pa_4_860	2.27	unknown function		99	UNCLASSIFIED PROTEINS
Pa_1_5530	2.27	unknown function		99	UNCLASSIFIED PROTEINS
Pa_2_6010	2.26	cholesterol oxidase	0006629	01.06	METABOLISM	lipid, fatty acid and isoprenoid metabolism
Pa_2_6830	2.26	C6 transcription factor	0006355	11.02.03.04	TRANSCRIPTION	transcriptional control
Pa_5_7750	2.25	polyketide synthase		01.20.05.11	METABOLISM	metabolism of polyketides
			0009405	32.05.05	CELL RESCUE, DEFENSE AND VIRULENCE	virulence, disease factors
Pa_1_10600	2.25	mitochondrial deoxynucleotide carrier	0000166	16.19	PROTEIN WITH BINDING FUNCTION OR COFACTOR REQUIREMENT	nucleotide/nucleoside/nucleobase binding
			0006862, 0005337	20.01.17	CELLULAR TRANSPORT, TRANSPORT FACILITATION AND TRANSPORT ROUTES	nucleotide/nucleoside/nucleobase transport
			0006839	20.09.04	CELLULAR TRANSPORT, TRANSPORT FACILITATION AND TRANSPORT ROUTES	mitochondrial transport
Pa_1_12800	2.24	unknown function		99	UNCLASSIFIED PROTEINS
Pa_7_950	2.24	unknown function		99	UNCLASSIFIED PROTEINS
Pa_1_8280	2.23	unknown function		99	UNCLASSIFIED PROTEINS
Pa_1_15470	2.23	laccase	0006725	01.05.11.07.01	METABOLISM	aerobic aromate catabolism
				01.25.09	METABOLISM	extracellular lignin degradation
				32.07.09	CELL RESCUE, DEFENSE AND VIRULENCE	detoxification by degradation
Pa_3_1990	2.22	polyketide synthase		01.20.05.11	METABOLISM	metabolism of polyketides
			0009405	32.05.05	CELL RESCUE, DEFENSE AND VIRULENCE	virulence, disease factors
Pa_2_3690	2.22	unknown function		99	UNCLASSIFIED PROTEINS
Pa_0_1190	2.2	molybdenum cofactor sulfurase	0008047	18.02.01.01	REGULATION OF METABOLISM AND PROTEIN FUNCTION	enzyme activator
Pa_2_10220	2.19	Glutamine synthetase	0006537	01.01.03.02.01	METABOLISM	biosynthesis of glutamate
			0006807, 0006790	01.02	METABOLISM	nitrogen, sulfur and selenium metabolism
Pa_7_3250	2.18	unknown function		99	UNCLASSIFIED PROTEINS
Pa_4_5450	2.17	unknown function		99	UNCLASSIFIED PROTEINS
Pa_5_3130	2.16	esterase/lipase	0006629	01.06	METABOLISM	lipid, fatty acid and isoprenoid metabolism
Pa_4_9520	2.16	copper fist DNA binding domain protein	0003677	11.02.03.04	TRANSCRIPTION	transcriptional control
			0003677	16.03.01	PROTEIN WITH BINDING FUNCTION OR COFACTOR REQUIREMENT	DNA binding
			0006875	34.01.01.01	INTERACTION WITH THE ENVIRONMENT	homeostasis of metal ions (Na, K, Ca etc.)
Pa_1_1230	2.14	unknown function		99	UNCLASSIFIED PROTEINS
Pa_4_3860	2.09	esterase/lipase	0006629	01.06	METABOLISM	lipid, fatty acid and isoprenoid metabolism
Pa_2_1170	2.09	unknown function		99	UNCLASSIFIED PROTEINS
Pa_2_11120	2.08	malic enzyme	0009313	01.05.02.07	METABOLISM	sugar, glucoside, polyol and carboxylate catabolism
			0006629	01.06	METABOLISM	lipid, fatty acid and isoprenoid metabolism
				02.09	ENERGY	anaplerotic reactions
			0006099	02.10	ENERGY	tricarboxylic-acid pathway (citrate cycle, Krebs cycle, TCA cycle)
			0006118	02.11	ENERGY	electron transport and membrane-associated energy conservation
				16.21.07	PROTEIN WITH BINDING FUNCTION OR COFACTOR REQUIREMENT	NAD/NADP binding
Pa_1_15590	2.08	unknown function		99	UNCLASSIFIED PROTEINS SPECIFIC TO P. ANSERINA
Pa_6_3770	2.06	C6 transcription factor	0003677	11.02.03.04	TRANSCRIPTION	transcriptional control
Pa_1_15330	2.06	membrane transport protein	0005215	20.03	CELLULAR TRANSPORT, TRANSPORT FACILITATION AND TRANSPORT ROUTES	transport facilities
Pa_2_50	2.05	mannose-6-phosphate isomerase	0009313	01.05.02.07	METABOLISM	sugar, glucoside, polyol and carboxylate catabolism
Pa_1_20510	2.05	sugar transporter			METABOLISM
				2.01	CELLULAR TRANSPORT, TRANSPORT FACILITATION AND TRANSPORT ROUTES	transported compounds (substrates)
			0005215	20.03	CELLULAR TRANSPORT, TRANSPORT FACILITATION AND TRANSPORT ROUTES	transport facilities
Pa_4_230	2.04	unknown function		99	UNCLASSIFIED PROTEINS
Pa_5_570	2.04	unknown function		99	UNCLASSIFIED PROTEINS
Pa_1_22300	2.03	glycine dehydrogenase	0006545	01.01.09.01.01	METABOLISM	biosynthesis of glycine
			0006546	01.01.09.01.02	METABOLISM	degradation of glycine
			0006564	01.01.09.02.01	METABOLISM	biosynthesis of serine
			0006565	01.01.09.02.02	METABOLISM	degradation of serine
			0006807, 0006790	01.02	METABOLISM	nitrogen, sulfur and selenium metabolism
				01.05.05.07	METABOLISM	C-1 compound catabolism
			0006766	01.07	METABOLISM	metabolism of vitamins, cofactors, and prosthetic groups
				16.21.17	PROTEIN WITH BINDING FUNCTION OR COFACTOR REQUIREMENT	pyridoxal phosphate binding
Pa_4_3210	2.03	unknown function		99	UNCLASSIFIED PROTEINS
Pa_2_7590	2.02	unknown function		99	UNCLASSIFIED PROTEINS
Pa_3_720	2.01	unknown function		99	UNCLASSIFIED PROTEINS
Pa_2_5340	2.01	esterase/lipase	0006629	01.06	METABOLISM	lipid, fatty acid and isoprenoid metabolism
