# Supplementary material for: Genome-Wide Gene Expression Profiling of Fertilization Competent Mycelium in Opposite Mating Types in the Heterothallic Fungus Podospora anserina
Source: PLoS One. 2011 Jun 28;6(6):e21476. doi: 10.1371/journal.pone.0021476 (PMC3125171; doi:10.1371/journal.pone.0021476)
Supplement: Table S9 — FunCat classification of genes up-regulated in the mat− vs mat+ strain comparison. (XLS) [file pone.0021476.s009.xls]

## Sheet: Feuil1
Gene number	FC	Gene name or function		GO number	FunCat number	Functional categorie	Description
Pa_1_8290	-51.54	MFM		0000749	34.11.03.07	INTERACTION WITH THE ENVIRONMENT	pheromone response, mating-type determination, sex-specific proteins
FMR1	-13.91	FMR1		0006355	11.02.03.04	TRANSCRIPTION	transcriptional control
				0007328	34.11.03.07	INTERACTION WITH THE ENVIRONMENT	pheromone response, mating-type determination, sex-specific proteins
Pa_6_7350	-6.56	protease		0006508	14.13	PROTEIN FATE	protein/peptide degradation
Pa_7_60	-5.97	unknown function			99	UNCLASSIFIED PROTEINS
Pa_7_9070	-5.62	PRE1		0000749	34.11.03.07	INTERACTION WITH THE ENVIRONMENT	pheromone response, mating-type determination, sex-specific proteins
Pa_4_1290	-5.05	carbohydrate esterase		0000272	01.05.03	METABOLISM	C-compound and carbohydrate metabolism
Pa_5_10930	-4.72	unknown function			99	UNCLASSIFIED PROTEINS
nad1	-4.25	nad1		0006118	02.11.05	ENERGY	accessory proteins of electron transport and membrane-associated energy conservation
				0009060	02.13.03	ENERGY	aerobic respiration
					16.21.05	PROTEIN WITH BINDING FUNCTION OR COFACTOR REQUIREMENT	FAD/FMN binding
					16.21.07	PROTEIN WITH BINDING FUNCTION OR COFACTOR REQUIREMENT	NAD/NADP binding
					16.21.08	PROTEIN WITH BINDING FUNCTION OR COFACTOR REQUIREMENT	Fe/S binding
				0005489	20.01.15	CELLULAR TRANSPORT, TRANSPORT FACILITATION AND TRANSPORT ROUTES	electron transport
Pa_5_10935	-4.21	unknown function			99	UNCLASSIFIED PROTEINS SPECIFIC TO P. ANSERINA
Pa_6_10330	-3.91	polyketide synthase			01.20.05.11	METABOLISM	metabolism of polyketides
				0009405	32.05.05	CELL RESCUE, DEFENSE AND VIRULENCE	virulence, disease factors
Pa_2_13500	-3.72	unknown function			99	UNCLASSIFIED PROTEINS SPECIFIC TO P. ANSERINA
Pa_6_8610	-3.62	unknown function			99	UNCLASSIFIED PROTEINS
Pa_3_10350	-3.61	unknown function			99	UNCLASSIFIED PROTEINS
Pa_0_850	-3.45	unknown function			99	UNCLASSIFIED PROTEINS
Pa_5_10945	-3.27	unknown function			99	UNCLASSIFIED PROTEINS
Pa_7_875	-3.11	unknown function			99	UNCLASSIFIED PROTEINS
Pa_5_6620	-3.08	cytochrome P450		0006968	32.05.03	CELL RESCUE, DEFENSE AND VIRULENCE	defense related proteins
				0009410	32.07.01	CELL RESCUE, DEFENSE AND VIRULENCE	detoxification involving cytochrome P450
Pa_0_1140	-3.05	hydroxyisobutyrate dehydrogenase		0006574	01.01.11.03.02	METABOLISM	degradation of valine
				0006730	01.05	METABOLISM	C-compound and carbohydrate metabolism
					16.21.07	PROTEIN WITH BINDING FUNCTION OR COFACTOR REQUIREMENT	NAD/NADP binding
nad3	-3	nad3		0006118	02.11	ENERGY	electron transport and membrane-associated energy conservation
				0009060	02.13	ENERGY	respiration
Pa_1_1310	-2.93	unknown function			99	UNCLASSIFIED PROTEINS
Pa_6_6400	-2.89	glycoside hydrolase		0009313	01.05.02.07	METABOLISM	sugar, glucoside, polyol and carboxylate catabolism
Pa_7_4140	-2.88	gibberellin dioxygenase			01.2	METABOLISM	secondary metabolism
Pa_5_6640	-2.85	cytochrome P450		0006968	32.05.03	CELL RESCUE, DEFENSE AND VIRULENCE	defense related proteins
				0009410	32.07.01	CELL RESCUE, DEFENSE AND VIRULENCE	detoxification involving cytochrome P450
Pa_2_1200	-2.81	agmatinase 1 precursor		0006561	01.01.03.03.01	METABOLISM	biosynthesis of proline
				0006562	01.01.03.03.02	METABOLISM	degradation of proline
				0006526	01.01.03.05.01	METABOLISM	biosynthesis of arginine
				0006527	01.01.03.05.02	METABOLISM	degradation of arginine
				0006596	01.01.05.01.01	METABOLISM	biosynthesis of polyamines
					16.17	PROTEIN WITH BINDING FUNCTION OR COFACTOR REQUIREMENT	metal binding
Pa_1_21320	-2.69	unknown function			99	UNCLASSIFIED PROTEINS
Pa_3_7460	-2.67	alcohol dehydrogenase		0006117	01.05.06.07	METABOLISM	C-2 compound and organic acid catabolism
				0006629	01.06	METABOLISM	lipid, fatty acid and isoprenoid metabolism
				0006096	02.01	ENERGY	glycolysis and gluconeogenesis
				0006115	02.16.01	ENERGY	alcohol fermentation
				0005505	16.17.09	PROTEIN WITH BINDING FUNCTION OR COFACTOR REQUIREMENT	heavy metal binding (Cu, Fe, Zn)
Pa_1_21830	-2.66	biphenyl dioxygenase			32.07.03	CELL RESCUE, DEFENSE AND VIRULENCE	detoxification by modification
Pa_4_1433	-2.64	unknown function			99	UNCLASSIFIED PROTEINS SPECIFIC TO P. ANSERINA
Pa_5_7120	-2.62	unknown function			99	UNCLASSIFIED PROTEINS
Pa_1_6014	-2.62	unknown function			99	UNCLASSIFIED PROTEINS SPECIFIC TO P. ANSERINA
Pa_5_10940	-2.61	unknown function			99	UNCLASSIFIED PROTEINS
Pa_1_21970	-2.6	peroxisomal alcohol oxidase		0006730	01.05	METABOLISM	C-compound and carbohydrate metabolism
Pa_1_21840	-2.55	unknown function			99	UNCLASSIFIED PROTEINS
nad2	-2.53	nad2		0006118	02.11	ENERGY	electron transport and membrane-associated energy conservation
				0009060	02.13	ENERGY	respiration
Pa_5_2930	-2.52	glucose transporter		0008643, 0015144	20.01.03	CELLULAR TRANSPORT, TRANSPORT FACILITATION AND TRANSPORT ROUTES	C-compound and carbohydrate transport
					20.09.18.07	CELLULAR TRANSPORT, TRANSPORT FACILITATION AND TRANSPORT ROUTES	non-vesicular cellular import
Pa_2_80	-2.52	transporter protein		0015238	20.01.27	CELLULAR TRANSPORT, TRANSPORT FACILITATION AND TRANSPORT ROUTES	drug/toxin transport
				0005215	20.03	CELLULAR TRANSPORT, TRANSPORT FACILITATION AND TRANSPORT ROUTES	transport facilities
					32.07.05	CELL RESCUE, DEFENSE AND VIRULENCE	detoxification by export
Pa_5_1230	-2.49	unknown function			99	UNCLASSIFIED PROTEINS
Pa_7_15	-2.46	unknown function			99	UNCLASSIFIED PROTEINS
Pa_1_5700	-2.4	potassium transporter		0008324, 0015077	20.01.01.01	CELLULAR TRANSPORT, TRANSPORT FACILITATION AND TRANSPORT ROUTES	cation transport (H+, Na+, K+, Ca2+ , NH4+, etc.)
				0005215	20.03	CELLULAR TRANSPORT, TRANSPORT FACILITATION AND TRANSPORT ROUTES	transport facilities
				0006909	20.09.18	CELLULAR TRANSPORT, TRANSPORT FACILITATION AND TRANSPORT ROUTES	cellular import
Pa_1_14680	-2.37	3-ketoacyl-(acyl-carrier-protein) reductase		0006730	01.05	METABOLISM	C-compound and carbohydrate metabolism
				0006633	01.06.05	METABOLISM	fatty acid metabolism
				0006098	02.07	ENERGY	pentose-phosphate pathway
Pa_5_10190	-2.36	glycosyl transferase		0006730	01.05	METABOLISM	C-compound and carbohydrate metabolism
Pa_3_830	-2.25	carbohydrate esterase		0000272	01.05.03	METABOLISM	polysaccharide metabolism
					01.25.07	METABOLISM	extracellular ester compound degradation
				0009405	32.05.05	CELL RESCUE, DEFENSE AND VIRULENCE	virulence, disease factors
Pa_5_1890	-2.24	unknown function			99	UNCLASSIFIED PROTEINS
Pa_2_14160	-2.2	lactose permease		0008643, 0015144	20.01.03	CELLULAR TRANSPORT, TRANSPORT FACILITATION AND TRANSPORT ROUTES	C-compound and carbohydrate transport
				0005215	20.03	CELLULAR TRANSPORT, TRANSPORT FACILITATION AND TRANSPORT ROUTES	transport facilities
					20.09.18.07	CELLULAR TRANSPORT, TRANSPORT FACILITATION AND TRANSPORT ROUTES	non-vesicular cellular import
Pa_6_6730	-2.17	unknown function			99	UNCLASSIFIED PROTEINS
Pa_1_3100	-2.16	unknown function			99	UNCLASSIFIED PROTEINS
Pa_2_8150	-2.15	unknown function			99	UNCLASSIFIED PROTEINS
Pa_4_4560	-2.15	zeaxanthin epoxidase		0006730	01.05	METABOLISM	C-compound and carbohydrate metabolism
					01.20	METABOLISM	secondary metabolism
Pa_1_1490	-2.13	sorbitol dehydrogenase			01.05.02.04	METABOLISM	sugar, glucoside, polyol and carboxylate anabolism
				0009313	01.05.02.07	METABOLISM	sugar, glucoside, polyol and carboxylate catabolism
				0006766	01.07	METABOLISM	metabolism of vitamins, cofactors, and prosthetic groups
				0005996	01.20.01.01	METABOLISM	metabolism of secondary monosaccharides
				0005505	16.17.09	PROTEIN WITH BINDING FUNCTION OR COFACTOR REQUIREMENT	heavy metal binding (Cu, Fe, Zn)
					16.21.07	PROTEIN WITH BINDING FUNCTION OR COFACTOR REQUIREMENT	NAD/NADP binding
Pa_6_11500	-2.13	polysaccharide lyase		0000272	01.05.03	METABOLISM	polysaccharide metabolism
				0007047	42.01	BIOGENESIS OF CELLULAR COMPONENTS	cell wall
Pa_7_140	-2.12	uracil phosphoribosyltransferase			01.03.04.03	METABOLISM	pyrimidine nucleotide/nucleoside/nucleobase anabolism
Pa_1_13200	-2.12	unknown function			99	UNCLASSIFIED PROTEINS
Pa_3_130	-2.11	unknown function			99	UNCLASSIFIED PROTEINS
Pa_5_1620	-2.1	NADH oxidase		0006766	01.07	METABOLISM	metabolism of vitamins, cofactors, and prosthetic groups
Pa_2_4220	-2.09	unknown function			99	UNCLASSIFIED PROTEINS
Pa_4_9880	-2.09	unknown function			99	UNCLASSIFIED PROTEINS
Pa_4_5280	-2.09	unknown function			99	UNCLASSIFIED PROTEINS
Pa_1_11070	-2.08	glycoside hydrolase		0000272	01.05.03	METABOLISM	polysaccharide metabolism
Pa_2_13480	-2.08	unknown function			99	UNCLASSIFIED PROTEINS
Pa_3_10430	-2.08	unknown function			99	UNCLASSIFIED PROTEINS
Pa_5_7010	-2.07	unknown function			99	UNCLASSIFIED PROTEINS
Pa_4_9550	-2.07	unknown function			99	UNCLASSIFIED PROTEINS
Pa_3_5600	-2.05	unknown function			99	UNCLASSIFIED PROTEINS
Pa_2_13420	-2.05	unknown function			99	UNCLASSIFIED PROTEINS
Pa_1_17920	-2.03	P transporter			20.03.02	CELLULAR TRANSPORT, TRANSPORT FACILITATION AND TRANSPORT ROUTES	carrier (electrochemical potential-driven transport)
Pa_6_10	-2.02	unknown function		0006730	99	UNCLASSIFIED PROTEINS
Pa_0_1080	-2.01	unknown function			99	UNCLASSIFIED PROTEINS
Pa_4_110	-2	unknown function			99	UNCLASSIFIED PROTEINS
Pa_5_1550	-2	unknown function			99	UNCLASSIFIED PROTEINS
