# Supplementary material for: Genome-Wide Gene Expression Profiling of Fertilization Competent Mycelium in Opposite Mating Types in the Heterothallic Fungus Podospora anserina
Source: PLoS One. 2011 Jun 28;6(6):e21476. doi: 10.1371/journal.pone.0021476 (PMC3125171; doi:10.1371/journal.pone.0021476)
Supplement: Table S10 — Orthologous pairs of P. anserina FPR1 and G. moniliformis MAT1-2-1 target genes. (XLS) [file pone.0021476.s010.xls]

## Sheet: Feuil1
clone number	best hit accession number	accession number for P. anserina orthologs	Gene name or function	P. anserina gene differentially expressed in mat+ vs fpr1-	FC_mat+ vs fpr1-	p-value_mat+ vs fpr1-	G. moniliformis gene regulation in WT
001	no hits found
002	EAL92408	Pa_1_14280	oxysterol binding protein	0	1.12	0.05936
003	AAX07692	Pa_3_1320	elongation factor 3	0	1.04	0.50169
004	EAA32165	Pa_2_2500	UDP-N-acetylglucosaminyltransferase	0	1.06	0.4088
005	EAA67654	Pa_1_11740	SWI/SNF and RSC complex subunit Ssr4	0	-1.06	0.81856
006	no hits found
007	AAN69537	Pa_7_3530	alpha/beta hydrolase fold	0	1.55	0.09452
008	no hits found
009	EAA73884	Pa_3_8360	ribose-phosphate pyrophosphokinase	0	1.47	0.00036
010	no hits found
011	EAL85418	Pa_5_10260	carbonic anhydrase	0	-1	0.9613
012	EAA73871	Pa_5_9270	protein tyrosine phosphatase	0	-1.08	0.72487
013	no hits found
014	XP_754028	Pa_7_7730	UV excision repair protein	0	-1.2	0.04195
015	EAA71288	Pa_4_8410	putative protein of unknown function	0	1.11	0.29996
016	no hits found
017	EAL90830	Pa_7_2730	ATP-dependent RNA helicase DRS1	0	1.08	0.3088
018	EAA76607	Pa_1_17820	40S ribosomal protein S13	0	-1.06	0.39417
019	CAE76555	Pa_1_11510	histidine biosynthesis trifunctional protein	0	1.08	0.16972
020	EAA77227	Pa_2_9090	C6 transcription factor	0	1.3	0.06402
021	no hits found
022	BAB68405	Pa_7_2200	5-aminolevulinate synthase	0	-1.1	0.14223
023	EAA67943	Pa_3_7550	vacuolar ATP synthase subunit B	0	-1.1	0.03546
024	EAA67972		no ortholog detected in P. anserina
025	CAB88602	Pa_2_7520	tRNA-splicing endonuclease subunit SEN2	0	-1.28	0.2353
026	EAL95577	Pa_1_17420	transaldolase	0	-1.16	0.00976
027	EAL89964	Pa_5_10420	alcohol dehydrogenase	0	-1.45	0.00463
028	EAL88607	Pa_4_6440	T-complex protein 1 subunit epsilon	0	-1.14	0.05687
029	no hits found
030	no hits found
031	EAA77525	Pa_7_10160	40S ribosomal protein S12	0	-1.23	0.02783
032	EAA74619	Pa_4_5820	mitochondrial import inner membrane translocase subunit	0	1.43	0
033	EAL92438	Pa_5_11130	arginase	0	1.08	0.75646
034	EAA74990	Pa_3_5360	40S ribosomal protein S23	0	-1.01	0.90529
035	EAL90845	Pa_6_5140	mitochondrial phosphate carrier protein	0	1.05	0.38513
036	CAE76499	Pa_1_13790	acetate kinase	0	1.48	0.00148
037	CAB97287	Pa_1_15800	pyruvate dehydrogenase E1 component subunit beta	0	1.05	0.44241
038	CAG28683		no ortholog detected in P. anserina
039	AAX07628	Pa_6_2570	heat shock protein 70	0	1.01	0.9425
040	XP_711465	Pa_2_13660	vacuolar sorting-associated protein	1	1.54	0.00024	R
041	no hits found
042	no hits found
043	no hits found
044	no hits found
045	no hits found
047	EAL88773	Pa_4_6850	protein kinase	0	1.45	0.01477
048	no hits found
049	EAL86321	Pa_5_8670	phosphoketolase	1	-1.81	0	A
050	EAL93262	Pa_3_1770	SNARE protein	0	1.49	0.00713
051	no hits found
052	CAE85581	Pa_4_8970	sarcosine oxidase	0	1.11	0.05676
053	EAL91268	Pa_7_7800	U1 small nuclear ribonucleoprotein	0	-1.24	0.59127
054	AAZ34446	Pa_2_1020	haloacid dehalogenase	0	-1.13	0.3679
055	CAG28683		no ortholog detected in P. anserina
056	XP_367120	Pa_2_1670	putative protein of unknown function	0	-1.04	0.79962
057	EAA67345	Pa_2_1050	ketol-acid reductoisomerase	0	1.05	0.47772
058	EAA76320	Pa_7_4580	40S ribosomal protein S7	0	-1.11	0.15684
059	no hits found
060	no hits found
061	CAF05897	Pa_5_9150	phosphoglycerate mutase	0	1.01	0.84696
062	ZP_00401899	Pa_1_14320	ATP-dependent DNA helicase	0	1.08	0.30408
063	BAA07817	Pa_3_7480	asparaginase	0	-1.19	0.00917
064	T02955		not found in databases
065	CAC27836	Pa_1_18080	glutamine synthetase	1	-2.11	0	A
065	CAC27836	Pa_2_10220	glutamine synthetase		2.34	0	A
066	AAX07628	Pa_6_2570	heat shock protein 70	0	1.01	0.9425
067	CAC45043	Pa_2_6020	glutamate dehydrogenase	0	1.3	0.00027
068	EAL91605		no ortholog detected in P. anserina
069	EAL91008	Pa_7_2770	protein kinase lkh1	0	1.08	0.40766
070	P21951	Pa_5_3400	DNA polymerase epsilon catalytic subunit A	0	-1.11	0.24945
071	no hits found
072	XP_751919	Pa_2_11580	phosphatidate cytidylyltransferase	0	-1.27	0.24728
073	EAA68557	Pa_2_4375	putative protein of unknown function	0	-1	0.96843
074	CAA62528	Pa_3_9370	argininosuccinate synthase	0	-1.13	0.04261
075	AAV92919		no ortholog detected in P. anserina
076	EAL90276	Pa_3_8220	aminotransferase	0	-1.19	0.00334
077	AAX07705	Pa_6_10260	mannitol-1-phosphate dehydrogenase	1	2.3	6e-05	R
078	EAL86246		no ortholog detected in P. anserina
079	EAA67345	Pa_2_1050	ketol-acid reductoisomerase	0	1.05	0.47772
080	XP_887169	Pa_1_18830	anaphase-promoting complex subunit 2	0	-1.37	0
081	CAJ04126	Pa_4_9630	phosphatidylinositol 3-kinase tor2	0	1.07	0.03519
082	NP_595638	Pa_5_4600	ribosomal protein L36	0	1.06	0.35249
083	EAA78050	Pa_2_11690	60S ribosomal protein L27a	0	-1.16	0.04681
085	no hits found
086	no hits found
087	NP_497198	Pa_1_16180	retrotransposable element Tf2 1 protein type 1	0	-1.6	0
088	AAW69356	Pa_5_870	eukaryotic translation initiation factor 3 subunit EifCk	0	1	0.98781
089	no hits found
090	CAD71100	Pa_2_13870	40S ribosomal protein S24	0	-1.11	0.2902
091	EAL90365		no ortholog detected in P. anserina
092	CAD70876	Pa_2_850	quinone oxidoreductase	0	-1.11	0.04485
093	CAA04646	Pa_4_8890	vacuolar calcium ion transporter	0	1.41	0.01637
094	EAL92474	Pa_5_5720	pyruvate decarboxylase	0	-1.08	0.24236
095	no hits found
096	EAA39748		no ortholog detected in P. anserina
097	CAA83647		no ortholog detected in P. anserina
098	EAL92998	Pa_5_7260	trehalose-phosphatase	1	1.51	0.00115	A
099	CAF05897	Pa_5_9150	phosphoglycerate mutase	0	1.01	0.84696
100	CAE40185		no ortholog detected in P. anserina
101	EAL89069	Pa_5_5500	PH domain-containing protein	1	2.2	0.0001	R
102	XP_475204	Pa_2_13060	chaperone DnaJ	0	-1.27	2e-05
103	CAE85549	Pa_4_8680	glucosamine-6-phosphate isomerase		-1.2	0.02686
104	ABA97830		no ortholog detected in P. anserina
105	EAA73737	Pa_6_5750	heat shock protein 60	0	-1.26	0.0003
106	NP_011681	Pa_1_21250	mitochondrial ribosomal protein subunit S35	0	-1.09	0.13713
107	no hits found
108	no hits found
109	AAL14118	Pa_1_9410	calcium/calmodulin-dependent protein kinase	0	-1.01	0.79998
110	EAA75069	Pa_2_11630	formate dehydrogenase	0	-1.19	0.25163
111	AAO64251	Pa_7_9200	pH-response transcription factor pacC/RIM101	1	1.58	0.00278	A
112	EAL85432		no ortholog detected in P. anserina
113	AAD10252	Pa_2_2150	glycerophosphoryl diester phosphodiesterase family protein	0	1.46	0.0346
114	EAL84990	Pa_3_5180	nitrilase	0	-1.04	0.50637
115	EAL84990	Pa_3_5180	nitrilase	0	-1.04	0.50637
116	AAW44097	Pa_3_360	allergen	0	1.06	0.6068
117	EAL91616	Pa_7_10850	S-formylglutathione hydrolase	0	-1.13	0.176
118	AAH24401	Pa_0_260	DUF159 domain-containing protein	0	-1.5	0
119	EAL84990	Pa_3_5180	nitrilase	0	-1.04	0.50637
120	EAL84990	Pa_3_5180	nitrilase	0	-1.04	0.50637
121	CAC09327	Pa_1_16140	alpha-glucosidase	1	-1.85	0.00284	A
122	EAA74326	Pa_3_7690	GTP-binding protein ypt1	0	-1.04	0.31089
123	EAL84990	Pa_3_5180	nitrilase	0	-1.04	0.50637
124	XP_519669		no ortholog detected in P. anserina
125	AAH43850		no ortholog detected in P. anserina
126	XP_324798	Pa_1_14790	40S ribosomal protein S27	0	1.03	0.66159
127	EAA70869	Pa_1_19310	malate synthase	0	1.25	0.00816
128	AAM94320		no ortholog detected in P. anserina
129	EAA73978	Pa_3_6470	DUF974 domain-containing protein	0	1.45	0.3029
130	EAL84990	Pa_3_5180	nitrilase	0	-1.04	0.50637
131	EAL89710	Pa_6_9750	ribose-phosphate pyrophosphokinase	0	1.37	1e-05
132	AAL47843		no ortholog detected in P. anserina
133	AAW70157		no ortholog detected in P. anserina
134	CAD21366	Pa_2_1930	LEM3/CDC50 family protein	0	1.16	0.05712
135	AAW44097	Pa_3_360	allergen	0	1.06	0.6068
136	AAW69346	Pa_2_13190	60S ribosomal protein L10	0	-1.09	0.23338
137	CAC28724	Pa_6_10910	beta-1,3-glucan-binding protein	0	-1.04	0.3597
138	XP_519669		no ortholog detected in P. anserina
139	EAA74514	Pa_6_4920	vacuolar ATP synthase subunit d	0	-1.13	0.02159
140	EAA67817	Pa_1_4530	ADP-ribosylation factor	0	-1.14	0.00069
141	XP_646132	Pa_5_4250	serine/threonine protein kinase	0	-1.4	0
142	EAL84990	Pa_3_5180	nitrilase	0	-1.04	0.50637
143	EAA73460	Pa_6_10610	phosphoglycerate kinase	0	-1.09	0.01023
144	AAL57485	Pa_5_6340	putative protein of unknown function	1	-2.3	0.00025	A
145	BAB98356	Pa_1_12430	helicase C-terminal domain-containing protein	0	-1.21	0.07545
146	AAW41455	Pa_1_16060	serine/threonine kinase receptor associated protein	0	-1.08	0.12501
147	EAA70655		no ortholog detected in P. anserina
148	AAW70157		no ortholog detected in P. anserina
149	CAC09327	Pa_1_16140	alpha-glucosidase		-1.85	0.00284
150	EAL84990	Pa_3_5180	nitrilase	0	-1.04	0.50637
151	AAW44097	Pa_3_360	allergen	0	1.06	0.6068
152	CAC09327	Pa_1_16140	alpha-glucosidase		-1.85	0.00284
153	CAA76330	Pa_1_22930	DNA-binding protein creA	1	2.23	0	R
154	EAA74990	Pa_3_5360	40S ribosomal protein S23	0	-1.01	0.90529
155	Q10157	Pa_1_8360	60S ribosomal protein L11	0	-1.23	0.00445
156	CAA76330	Pa_1_22930	DNA-binding protein creA		2.23	0
157	no hits found
158	AAB27568		no ortholog detected in P. anserina
159	XP_747610	Pa_2_6540	Glycosyltransferase Family 32	1	1.95	0	R
160	EAL84990	Pa_3_5180	nitrilase	0	-1.04	0.50637
161	EAL84990	Pa_3_5180	nitrilase	0	-1.04	0.50637
162	XP_718105	Pa_3_6370	oligonucleotide transporter	0	-1.21	0.0003
163	AAC64787		no ortholog detected in P. anserina
164	CAH03680	Pa_2_1240	GTP-binding protein EsdC	0	-1.09	0.37723
165	CAA76330	Pa_1_22930	DNA-binding protein creA		2.23	0
166	AAL57485	Pa_5_6340	putative protein of unknown function		-2.3	0.00025
167	ABA49992	Pa_4_7640	GCN20	0	-1.23	1e-05
168	AAL66352	Pa_6_11240	peroxidase/catalase 2	1	-1.51	3e-05	A
169	Q00332	Pa_7_10170	40S ribosomal protein S22	0	-1.08	0.39607
170	no hits found
171	EAK96719	Pa_5_5450	RING-14 protein	0	-1.01	0.91298
172	EAL86866	Pa_5_4490	siderochrome-iron transporter Sit1	0	-1.04	0.66853
173	EAL85758	Pa_1_19290	copper transporter	1	-1.9	0.00117	A
174	EAL84990	Pa_3_5180	nitrilase	0	-1.04	0.50637
175	EAL84525	Pa_1_22300	glycine dehydrogenase	1	1.88	0.00018	R
176	Q09694	Pa_1_10980	saccharopine dehydrogenase	0	1.2	0.00012
177	EAA67945	Pa_3_10220	alpha tubulin	0	-1.16	0.02891
177	EAA67945	Pa_1_3600	alpha tubulin	0	-1.17	0.00181
178	XP_519669		no ortholog detected in P. anserina
179	P38739		no ortholog detected in P. anserina
180	ABA21858	Pa_1_22740	putative protein of unknown function	0	1.33	0.00664
181	EAL84990	Pa_3_5180	nitrilase	0	-1.04	0.50637
182	no hits found
183	AAS99804		no ortholog detected in P. anserina
184	BAA13047	Pa_3_4260	nitrate reductase	0	1.19	0.46734
185	CAD70821	Pa_2_1370	delta-aminolevulinic acid dehydratase	0	1.24	0.00103
186	CAE76548	Pa_1_14470	nascent polypeptide-associated complex subunit beta	0	-1.2	0.01444
187	no hits found
188	YP_149528		no ortholog detected in P. anserina
189	CAI47587	Pa_6_2860	alpha-ketoglutarate dependent xanthine dioxygenase	1	3.35	1e-05	A
190	CAE85550	Pa_4_8700	hexokinase-1	0	-1.06	0.82736
191	CAE76477	Pa_1_16850	protein UTH1	0	-1.02	0.72947
192	EAL86037	Pa_6_3260	ThiJ/PfpI family protein	1	-1.82	5e-05	A
193	EAL88643	Pa_4_6770	putative protein of unknown function	1	2.06	0	R
194	BAB68403	Pa_6_5090	stomatin family protein	0	-1.18	0.00298
195	XP_393264	Pa_4_6610	potassium channel	1	1.95	0.0014	A
195	XP_393264	Pa_1_23870	potassium channel	0	1.28	0.01605
196	EAL86037	Pa_6_3260	ThiJ/PfpI family protein		-1.82	5e-05
197	ZP_00660025	Pa_1_8280	putative protein of unknown function	0	1.6	0.01986
197	ZP_00660025	Pa_7_860	putative protein of unknown function	0	-1.48	0.01489
198	CAD71035	Pa_2_9800	methionine aminopeptidase 2	0	-1.06	0.17468
199	AAW40619	Pa_2_9440	Protein required for hyphal anastomosis	0	-1.16	0.29562
200	no hits found
201	CAE76088		no ortholog detected in P. anserina
202	EAL84990	Pa_3_5180	nitrilase	0	-1.04	0.50637
203	P20076		no ortholog detected in P. anserina
204	no hits found
205	XP_418353	Pa_3_1720	C2H2 zinc finger protein	0	1.38	0.00024
206	CAE76242	Pa_1_6390	NADH-quinone oxidoreductase	0	-1.24	0.0164
207	CAC28812	Pa_2_11870	serine/threonine protein phosphatase 2A	0	-1.02	0.89066
208	CAD21326	Pa_2_8400	ammonium transporter MEP2	0	-1.01	0.92909
209	AAB61278	Pa_1_17000	Woronin body major protein	0	-1.05	0.35853
210	CAH03680	Pa_2_1240	GTP-binding protein EsdC	0	-1.09	0.37723
211	AAF84325		no ortholog detected in P. anserina
212	EAA68099	Pa_2_2360	60S ribosomal protein L36	0	-1.01	0.89285
213	AAW44097	Pa_3_360	allergen	0	1.06	0.6068
214	XP_519669		no ortholog detected in P. anserina
215	EAL84710	Pa_1_2900	C2 domain protein	1	1.89	0.00494	A
216	EAA75931	Pa_7_5250	putative protein of unknown function	1	2.85	4e-05	A
217	EAL84481	Pa_1_1710	calcium/proton exchanger	1	1.73	0.00072	A
218	CAD21357	Pa_2_10640	DNase1 protein	1	-1.8	0.0011	A
219	XP_714666		no ortholog detected in P. anserina
220	EAL85271	Pa_1_6120	dihydrodipicolinate synthase	0	1.1	0.53726
221	NP_850478		no ortholog detected in P. anserina
222	CAD70798	Pa_7_1580	riboflavin-aldehyde forming enzyme	0	1.25	0.23378
223	EAL84990	Pa_3_5180	nitrilase	0	-1.04	0.50637
224	T42367		not found in databases
225	XP_731508	Pa_7_1230	plasma membrane zinc ion transporter	1	1.61	0.00036	A
226	EAL92872	Pa_1_20680	60S ribosomal protein L21	0	-1.11	0.24492
227	EAL90922	Pa_1_15330	auxin Efflux Carrier superfamily	1	2.66	1e-05	R
228	EAA68333	Pa_2_980	putative protein of unknown function	0	-1.08	0.34795
229	AAL57485	Pa_5_6340	putative protein of unknown function		-2.3	0.00025
230	no hits found
231	XP_895972	Pa_2_3200	importin alpha subunit	0	1.13	0.06931
232	XP_753012	Pa_3_9690	bZIP transcription factor (LziP)	1	1.69	5e-05	A
233	EAL90415	Pa_4_8560	calcium transporting ATPase	1	1.8	0.00012	A
233	EAL90415	Pa_5_7760	calcium transporting ATPase		3.31	0.00111
234	EAL84990	Pa_3_5180	nitrilase	0	-1.04	0.50637
235	EAL92505	Pa_5_7800	phosphoketolase	1	2.77	0.003	A
236	CAC09327	Pa_1_16140	alpha-glucosidase		-1.85	0.00284
237	CAE81941	Pa_1_5740	tyrosinase	0	-1.34	0.15039
238	CAD70877	Pa_2_860	putative protein of unknown function	0	1.17	0.00117
239	ZP_00675856		no ortholog detected in P. anserina
240	EAA68216	Pa_5_2510	putative protein of unknown function	0	1.03	0.93754
241	AAX07710		no ortholog detected in P. anserina
242	BAB72843	Pa_3_8500	histidine kinase	0	1.87	0.00589
243	XP_750751	Pa_1_10690	Golgi reassembly stacking protein	0	-1.2	0.00098
244	EAA68216	Pa_5_2510	putative protein of unknown function	0	1.03	0.93754
245	EAA68216	Pa_5_2510	putative protein of unknown function	0	1.03	0.93754
246	EAL84481	Pa_1_1710	calcium/proton exchanger		1.73	0.00072
247	EAA77344	Pa_0_1050	protein phosphatase regulatory subunit Glc9	0	1.47	0.00438
248	XP_322154	Pa_7_9240	putative protein of unknown function	0	1.43	0.26511
249	CAE76096	Pa_2_6460	homeoprotein	0	-1.01	0.90771
250	no hits found
251	no hits found
252	P32323		no ortholog detected in P. anserina
253	AAC39498	Pa_4_7730	mannose-1-phosphate guanyltransferase	0	-1.27	0.00151
254	EAL92474	Pa_5_5720	pyruvate decarboxylase	0	-1.08	0.24236
255	no hits found
256	EAL84990	Pa_3_5180	nitrilase	0	-1.04	0.50637
257	AAY23170		no ortholog detected in P. anserina
258	CAC28833	Pa_2_12010	elongation factor Tu	0	-1.08	0.1252
259	CAD21256	Pa_0_1030	50S ribosomal protein L27	0	1.1	0.01522
260	EAL84990	Pa_3_5180	nitrilase	0	-1.04	0.50637
261	EAA72018	Pa_1_17480	putative protein of unknown function	0	-1.01	0.87703
262	EAL93176	Pa_7_3760	dicarboxylic amino acid permease	0	-1.07	0.05446
262	EAL93176	Pa_6_5310	dicarboxylic amino acid permease	1	3.59	9e-05	R
262	EAL93176	Pa_1_5400	dicarboxylic amino acid permease	0	1.08	0.22889
262	EAL93176	Pa_1_7170	dicarboxylic amino acid permease	0	1.1	0.53962
262	EAL93176	Pa_1_23740	dicarboxylic amino acid permease	0	-1.1	0.08002
262	EAL93176	Pa_3_5690	dicarboxylic amino acid permease	0	-1.25	0.00122
262	EAL93176	Pa_7_5110	dicarboxylic amino acid permease	0	-1.18	0.01527
262	EAL93176	Pa_6_6450	dicarboxylic amino acid permease	0	-1.4	0.01987
262	EAL93176	Pa_6_10440	dicarboxylic amino acid permease	0	1.48	0
262	EAL93176	Pa_5_1430	dicarboxylic amino acid permease	0	-1.49	0.00029
263	XP_327310	Pa_1_23930	mitogen-activated protein kinase PaMpk3	1	2.54	0.00107	A
264	CAE85550	Pa_4_8700	hexokinase-1	0	-1.06	0.82736
265	CAD97459	Pa_3_6840	FDD123	0	1.88	0.01425
266	CAD70798	Pa_7_1580	riboflavin-aldehyde forming enzyme	0	1.25	0.23378
267	no hits found
268	EAL84500		no ortholog detected in P. anserina
269	CAC81058	Pa_6_5610	ATP synthase subunit beta	0	-1.09	0.15984
270	EAL84990	Pa_3_5180	nitrilase	0	-1.04	0.50637
271	BAE49077	Pa_1_2000	protein-histidine kinase	0	-1.1	0.09281
272	EAA70773	Pa_3_3190	putative protein of unknown function	0	1.29	0.0181
			Total of ortholog pairs	29
