# Supplementary material for: Genome-Wide Gene Expression Profiling of Fertilization Competent Mycelium in Opposite Mating Types in the Heterothallic Fungus Podospora anserina
Source: PLoS One. 2011 Jun 28;6(6):e21476. doi: 10.1371/journal.pone.0021476 (PMC3125171; doi:10.1371/journal.pone.0021476)
Supplement: Table S11 — Orthologous pairs of P. anserina FPR1 and S. macrospora SMTa-1 target genes. (XLS) [file pone.0021476.s011.xls]

## Sheet: Feuil1
clone number	accession number for P. anserina orthologs	Gene name or function	P. anserina gene differentially expressed in mat+ vs fpr1-	FC_mat+ vs fpr1-	p-value_mat+ vs fpr1-	S. macrospora log2(DSmta-1 / wt)
NCU01992	Pa_1_20330	coatomer subunit gamma	0	1.32	0.00646
NCU00441	Pa_7_6580	phosducin	1	1.51	0.00102	-1.3
NCU03500	Pa_6_4520	Aspartate aminotransferase	0	-1.22	0.03913
NCU05094	Pa_1_17980	short chain dehydrogenase/reductase	0	-1.11	0.47803
NCU09691	Pa_0_800	putative protein of unknown function	1	1.57	0.00031	-1.61
NCU01391	Pa_2_9145	putative protein of unknown function	1	3.46	0	-1.66
NCU01449	Pa_2_5290	GTP cyclohydrolase II	0	-1.38	8e-05
NCU04301	Pa_2_10100	PEX19 peroxisomal biogenesis factor	0	-1.13	0.00795
NCU09265	Pa_1_7670	calnexin homolog precursor	1	-1.69	0	-1.46
NCU02660	Pa_1_16730	DUF962 domain-containing protein	0	-1.14	0.48108
NCU02677	Pa_1_13140	carbamoyl-phosphate synthase arginine-specific large chain	0	1.04	0.49534
NCU03171	Pa_1_12850	oligopeptide transporter	0	-1.37	5e-05
NCU00607		no ortholog detected in P. anserina
NCU04431	Pa_6_10540	glycoside hydrolase family 16	0	1.36	0.00497
NCU02797	Pa_1_7480	UTP--glucose-1-phosphate uridylyltransferase	0	1.12	0.02571
NCU06698	Pa_2_5770	glycosyltransferase family 8	0	-1.2	0.07949
NCU02542	Pa_1_6760	hexokinase	1	1.6	0.00017	-1.35
NCU05527	Pa_4_4035	putative protein of unknown function	0	1.59	0.00581
NCU05395		no ortholog detected in P. anserina
NCU06270	Pa_7_6410	mitochondrial-processing peptidase subunit alpha	0	1.16	0.00823
NCU10351		no ortholog detected in P. anserina
NCU00023	Pa_7_5660	ferric reductase transmembrane component	0	-1.03	0.62678
NCU00175	Pa_7_10710	putative protein of unknown function	1	1.99	0.00039	-1.92
NCU03370	Pa_3_6160	protein similar to protein CAP20 of Colletotrichum gloeosporioides	0	-1.01	0.82022
NCU03904		no ortholog detected in P. anserina
NCU04349	Pa_3_3580	kinase	0	-1.06	0.53342
NCU04350	Pa_3_3340	Glycosyltransferase Family 2	0	-1.06	0.22519
NCU04533		no ortholog detected in P. anserina
NCU04603	Pa_7_1580	riboflavin-aldehyde forming enzyme	0	1.25	0.23378
NCU04847	Pa_4_6080	cyclin	1	2.23	4e-05	-1.53
NCU04928		no ortholog detected in P. anserina
NCU04931	Pa_1_13180	putative protein of unknown function	0	1.21	0.09182
NCU05318	Pa_5_1140	putative protein of unknown function	0	-1	0.99966
NCU00684	Pa_1_18840	inositol polyphosphate 5-phosphatase	1	4.51	0	-1.28
NCU06035	Pa_5_4910	elongation factor 1-beta	0	1.28	0.01913
NCU06123	Pa_5_8670	phosphoketolase	1	-1.81	0	-1.42
NCU06173	Pa_7_8160	forkhead transcription factor	0	1.33	0.03588
NCU06179	Pa_7_8070	serine/threonine-protein kinase hal4	1	1.97	0.00013	-4.15
NCU06416	Pa_7_10290	thymine dioxygenase	1	-2.11	0	-1.04
NCU06989	Pa_1_23140	putative protein of unknown function	1	1.85	0.00477	-1.02
NCU10941		no ortholog detected in P. anserina
NCU07458	Pa_1_9840	phosphoacetylglucosamine mutase	0	-1.4	0.01718
NCU07789		no ortholog detected in P. anserina
NCU07808		no ortholog detected in P. anserina
NCU07853	Pa_7_11330	uricase	0	1.32	0.03684
NCU07863	Pa_7_11230	MYB and HSA domain-containing protein	0	1.01	0.90312
NCU08055		no ortholog detected in P. anserina
NCU02131	Pa_1_17390	rho1 guanine nucleotide exchange factor 3	0	1.02	0.80025
NCU08366	Pa_1_3940	putative protein of unknown function	0	1.29	0.04462
NCU02930	Pa_5_11080	pyridoxal reductase	0	-1.34	0.02363
NCU02261		no ortholog detected in P. anserina
NCU02397	Pa_5_5720	pyruvate decarboxylase	0	-1.08	0.24236
NCU08907	Pa_2_6890	BYS1 domain-containing protein	0	1.11	0.38575
NCU09046	Pa_4_910	putative protein of unknown function	0	-1.04	0.76238
NCU09111	Pa_1_9580	glucose-6-phosphate 1-dehydrogenase	0	-1.12	0.00078
NCU09129	Pa_1_3630	putative protein of unknown function	0	1.21	0.00116
NCU02532	Pa_1_8600	NEDD8-activating enzyme E1 catalytic subunit	0	-1.23	0.1076
NCU02637	Pa_1_9250	vegetative cell wall protein gp1	0	-1.22	0.00106
NCU09390	Pa_5_1990	hydroxynaphthalene reductase	0	1.05	0.77259
NCU04433	Pa_1_2940	sulfate permease 2	0	1.08	0.23917
NCU06075	Pa_5_3960	pyruvate kinase	0	-1.23	0.03524
NCU08032	Pa_6_2150	tRNA-splicing endonuclease subunit sen-34	0	-1.34	2e-05
NCU03118	Pa_1_10980	saccharopine dehydrogenase	0	1.2	0.00012
NCU10852	Pa_1_9530	glycoside hydrolase Family 20	0	-1.13	0.03192
NCU00685	Pa_1_18850	casein kinase I	0	1.14	0.14932
NCU02469		no ortholog detected in P. anserina
NCU02636	Pa_1_9240	ubiquitin-conjugating enzyme	0	1.11	0.33075
NCU03492	Pa_6_4400	inositolphosphorylceramide-B C-26 hydroxylase	0	1.08	0.17271
NCU06524		no ortholog detected in P. anserina
NCU06606	Pa_6_240	ubiquinol-cytochrome c reductase iron-sulfur subunit	0	-1.08	0.10314
NCU08859	Pa_0_1050	protein phosphatase regulatory subunit Glc9	0	1.47	0.00438
NCU08936	Pa_2_13000	protein ECM33 precursor	0	1.02	0.74384
EAA47189		no ortholog detected in P. anserina
BAD26579		no ortholog detected in P. anserina
NCU00179		no ortholog detected in P. anserina
NCU03415	Pa_6_4990	aldehyde dehydrogenase	0	-1.45	0
NCU03396	Pa_6_4910	nucleolar protein NOP58	0	1.22	0.06484
NCU06643	Pa_2_1990	oleate-induced peroxisomal protein	1	2.15	0.00067	1.09
NCU01827	Pa_3_8450	cytosolic 60S ribosomal protein L27	0	-1.11	0.03954
NCU08924	Pa_2_12930	acyl-CoA dehydrogenase	0	1.26	0.1751
NCU00966	Pa_1_16820	DUF850 domain-containing protein	0	-1.11	0.10349
NCU00979	Pa_1_16600	acidic cytosolic 60S ribosomal protein P2	0	1.12	0.0336
NCU01970	Pa_1_20490	DUF718 domain-containing protein	0	-1.1	0.25584
NCU10498	Pa_1_13430	cytosolic 60S ribosomal protein L35	0	-1.09	0.35632
NCU00923	Pa_1_1600	mitochondrial import receptor subunit	0	-1.39	1e-05
NCU00041	Pa_7_9770	guanine nucleotide-binding protein subunit gamma	0	1.42	0.05074
NCU04553	Pa_5_3280	ubiquitin	0	-1.07	0.51616
NCU03635	Pa_2_9290	cytosolic 60S ribosomal protein L38	0	-1.04	0.65675
NCU04230	Pa_2_12610	isocitrate lyase	0	1.27	0.00633
NCU05897	Pa_5_8430	l-fucose permease	1	-1.62	0	1.04
NCU06374		no ortholog detected in P. anserina
NCU06892	Pa_0_1580	cytosolic 40S ribosomal protein S20	0	-1.27	0.02496
NCU07906	Pa_6_10550	methyltransferase	1	-1.8	0	1.28
NCU08389	Pa_1_3790	cytosolic 60S ribosomal protein L20	0	-1.16	0.003
NCU08434	Pa_6_11680	methionine synthase	0	-1.2	0.03142
NCU09476	Pa_3_10140	cytosolic 40S ribosomal protein S25	0	-1.07	0.52734
NCU09548	Pa_2_8850	platelet-activating factor acetylhydrolase	1	1.91	0.02111	1.08
NCU02905	Pa_1_610	cytosolic 60S ribosomal protein L23	0	-1.01	0.81063
NCU03150	Pa_1_14490	cytosolic 60S ribosomal protein L24	0	-1.16	0.07953
NCU02250	Pa_5_9140	ATP synthase protein	0	1.2	0.00368
NCU02744	Pa_1_13540	cytosolic 60S ribosomal protein L9	0	-1.11	0.30292
NCU08377	Pa_1_3040	adenylate cyclase	0	-1	0.99305
AAV91407	Pa_7_9630	cytosolic 60S ribosomal protein L41	0	-1.03	0.79293
NCU01528	Pa_3_5110	glyceraldehyde-3-phosphate dehydrogenase	0	-1.09	0.44054
NCU01966	Pa_1_20530	cytosolic 60S ribosomal protein L37	0	-1	0.97533
NCU05275	Pa_3_4440	ubiquitin	0	1	0.98159
NCU06233	Pa_7_9010	PHD finger domain-containing protein	0	-1.15	0.32187
		Total of ortholog pairs	16
